# Supplementary material for: Metal-ligand dual-site single-atom nanozyme mimicking urate oxidase with high substrates specificity
Source: Nat Commun. 2024 Jul 8;15:5705. doi: 10.1038/s41467-024-50123-4 (PMC11231224; doi:10.1038/s41467-024-50123-4)
Supplement: Supplementary file 4 — Source Data [file 41467_2024_50123_MOESM4_ESM.xlsx]

## Sheet: Fig. 4a_OPD
data_DAB_OPDl
_audit_creation_date 2024-06-23
_audit_creation_method
_symmetry_space_group_name_H-M 'P1'
_symmetry_Int_Tables_number 1
_symmetry_cell_setting triclinic
loop_
_symmetry_equiv_pos_as_xyz
x,y,z
_cell_length_a 23.2000
_cell_length_b 25.0000
_cell_length_c 20.0000
_cell_angle_alpha 90.0000
_cell_angle_beta 90.0000
_cell_angle_gamma 90.0000
loop_
_atom_site_label
_atom_site_type_symbol
_atom_site_fract_x
_atom_site_fract_y
_atom_site_fract_z
_atom_site_U_iso_or_equiv
_atom_site_adp_type
_atom_site_occupancy
C1 C 0.03340 -0.34471 0.18830 0.00000 Uiso 1.00
C2 C 0.04655 -0.29044 0.17108 0.00000 Uiso 1.00
C3 C 0.10262 -0.27207 0.16484 0.00000 Uiso 1.00
C4 C 0.14907 -0.30764 0.17625 0.00000 Uiso 1.00
C5 C 0.13686 -0.36240 0.19411 0.00000 Uiso 1.00
C6 C 0.07947 -0.37997 0.20016 0.00000 Uiso 1.00
N7 N 0.18588 -0.39107 0.20317 0.00000 Uiso 1.00
N8 N 0.20613 -0.29774 0.17240 0.00000 Uiso 1.00
Ni9 Ni 0.25380 -0.35480 0.18979 0.00000 Uiso 1.00
N10 N 0.30137 -0.41164 0.20791 0.00000 Uiso 1.00
N11 N 0.32184 -0.31829 0.17782 0.00000 Uiso 1.00
C12 C 0.45972 -0.41648 0.22426 0.00000 Uiso 1.00
C13 C 0.47295 -0.36175 0.20863 0.00000 Uiso 1.00
C14 C 0.42769 -0.32727 0.19190 0.00000 Uiso 1.00
C15 C 0.37044 -0.34595 0.19163 0.00000 Uiso 1.00
C16 C 0.35807 -0.40097 0.20846 0.00000 Uiso 1.00
C17 C 0.40411 -0.43595 0.22425 0.00000 Uiso 1.00
C18 C 0.53296 -0.34309 0.21180 0.00000 Uiso 1.00
C19 C 0.54581 -0.28791 0.22408 0.00000 Uiso 1.00
C20 C 0.60184 -0.26897 0.22766 0.00000 Uiso 1.00
C21 C 0.64850 -0.30495 0.21925 0.00000 Uiso 1.00
C22 C 0.63642 -0.36079 0.20765 0.00000 Uiso 1.00
C23 C 0.57908 -0.37888 0.20384 0.00000 Uiso 1.00
N24 N 0.68533 -0.38993 0.20128 0.00000 Uiso 1.00
N25 N 0.70556 -0.29469 0.22047 0.00000 Uiso 1.00
Ni26 Ni 0.75315 -0.35270 0.20778 0.00000 Uiso 1.00
N27 N 0.80039 -0.41062 0.19409 0.00000 Uiso 1.00
N28 N 0.82141 -0.31558 0.21319 0.00000 Uiso 1.00
C29 C 0.95944 -0.41806 0.18216 0.00000 Uiso 1.00
C30 C 0.97304 -0.36268 0.19170 0.00000 Uiso 1.00
C31 C 0.92758 -0.32663 0.20285 0.00000 Uiso 1.00
C32 C 0.87006 -0.34462 0.20361 0.00000 Uiso 1.00
C33 C 0.85740 -0.40050 0.19311 0.00000 Uiso 1.00
C34 C 0.90334 -0.43684 0.18260 0.00000 Uiso 1.00
H35 H 0.93611 -0.28432 0.21192 0.00000 Uiso 1.00
H36 H 0.99422 -0.44630 0.17221 0.00000 Uiso 1.00
H37 H 0.89413 -0.47914 0.17411 0.00000 Uiso 1.00
H38 H 0.61034 -0.22673 0.23756 0.00000 Uiso 1.00
H39 H 0.51035 -0.26003 0.23233 0.00000 Uiso 1.00
H40 H 0.57133 -0.42108 0.19319 0.00000 Uiso 1.00
H41 H 0.49454 -0.44311 0.23948 0.00000 Uiso 1.00
H42 H 0.43586 -0.28555 0.17893 0.00000 Uiso 1.00
H43 H 0.39511 -0.47731 0.23837 0.00000 Uiso 1.00
H44 H 0.07165 -0.42142 0.21477 0.00000 Uiso 1.00
H45 H 0.11120 -0.23065 0.15055 0.00000 Uiso 1.00
H46 H 0.21829 -0.25983 0.15962 0.00000 Uiso 1.00
H47 H 0.18132 -0.43030 0.21643 0.00000 Uiso 1.00
H48 H 0.32641 -0.27841 0.16805 0.00000 Uiso 1.00
H49 H 0.28914 -0.44940 0.22138 0.00000 Uiso 1.00
H50 H 0.71776 -0.25594 0.22853 0.00000 Uiso 1.00
H51 H 0.68062 -0.42993 0.19245 0.00000 Uiso 1.00
H52 H 0.82637 -0.27533 0.21988 0.00000 Uiso 1.00
H53 H 0.78792 -0.44943 0.18713 0.00000 Uiso 1.00
H54 H 1.01132 0.73716 0.16041 0.00000 Uiso 1.00
C55 C -0.62743 0.60913 0.38873 0.00000 Uiso 1.00
C56 C -0.57195 0.63069 0.39234 0.00000 Uiso 1.00
C57 C -0.56301 0.68422 0.37488 0.00000 Uiso 1.00
C58 C -0.60964 0.71542 0.35413 0.00000 Uiso 1.00
C59 C -0.66567 0.69442 0.35058 0.00000 Uiso 1.00
C60 C -0.67474 0.64001 0.36811 0.00000 Uiso 1.00
N61 N -0.71259 0.72700 0.33240 0.00000 Uiso 1.00
N62 N -0.73069 0.61824 0.36731 0.00000 Uiso 1.00
H63 H -0.63471 0.56704 0.40105 0.00000 Uiso 1.00
H64 H -0.53586 0.60540 0.40751 0.00000 Uiso 1.00
H65 H -0.51980 0.70148 0.37564 0.00000 Uiso 1.00
H66 H -0.60280 0.75699 0.33899 0.00000 Uiso 1.00
H67 H -0.69934 0.76144 0.30972 0.00000 Uiso 1.00
H68 H -0.74146 0.70866 0.30124 0.00000 Uiso 1.00
H69 H -0.73004 0.57746 0.36891 0.00000 Uiso 1.00
H70 H -0.75490 0.62954 0.32697 0.00000 Uiso 1.00
loop_
_geom_bond_atom_site_label_1
_geom_bond_atom_site_label_2
_geom_bond_distance
_geom_bond_site_symmetry_2
_ccdc_geom_bond_type
C1 C6 1.406 . D
C1 C2 1.433 . S
C1 C30 1.472 1_455 S
C2 C3 1.385 . D
C2 H54 1.091 1_445 S
C3 H45 1.092 . S
C3 C4 1.416 . S
C4 N8 1.349 . D
C4 C5 1.443 . S
C5 N7 1.356 . D
C5 C6 1.407 . S
C6 H44 1.092 . S
N7 H47 1.022 . S
N7 Ni9 1.838 . S
N8 H46 1.022 . S
N8 Ni9 1.838 . S
Ni9 N10 1.836 . S
Ni9 N11 1.839 . S
N10 C16 1.342 . D
N10 H49 1.022 . S
N11 H48 1.021 . S
N11 C15 1.351 . D
C12 C13 1.437 . S
C12 C17 1.379 . D
C12 H41 1.090 . S
C13 C18 1.470 . S
C13 C14 1.399 . D
C14 H42 1.091 . S
C14 C15 1.408 . S
C15 C16 1.445 . S
C16 C17 1.416 . S
C17 H43 1.092 . S
C18 C23 1.404 . D
C18 C19 1.433 . S
C19 H39 1.091 . S
C19 C20 1.385 . D
C20 C21 1.417 . S
C20 H38 1.092 . S
C21 N25 1.349 . D
C21 C22 1.443 . S
C22 N24 1.354 . D
C22 C23 1.407 . S
C23 H40 1.091 . S
N24 H51 1.021 . S
N24 Ni26 1.833 . S
N25 H50 1.022 . S
N25 Ni26 1.840 . S
Ni26 N27 1.836 . S
Ni26 N28 1.839 . S
N27 C33 1.347 . D
N27 H53 1.022 . S
N28 H52 1.021 . S
N28 C32 1.355 . D
C29 C30 1.433 . S
C29 C34 1.384 . D
C29 H36 1.091 . S
C30 C31 1.405 . D
C30 C1 1.472 1_655 S
C31 H35 1.091 . S
C31 C32 1.408 . S
C32 C33 1.443 . S
C33 C34 1.416 . S
C34 H37 1.092 . S
H54 C2 1.091 1_665 S
C55 C56 1.397 . S
C55 C60 1.404 . D
C55 H63 1.094 . S
C56 C57 1.399 . D
C56 H64 1.092 . S
C57 C58 1.397 . S
C57 H65 1.091 . S
C58 C59 1.404 . D
C58 H66 1.094 . S
C59 C60 1.420 . S
C59 N61 1.407 . S
C60 N62 1.408 . S
N61 H67 1.021 . S
N61 H68 1.023 . S
N62 H69 1.020 . S
N62 H70 1.023 . S

## Sheet: Fig. 4a_Glu
data_DAB_glucose
_audit_creation_date 2024-06-23
_audit_creation_method
_symmetry_space_group_name_H-M 'P1'
_symmetry_Int_Tables_number 1
_symmetry_cell_setting triclinic
loop_
_symmetry_equiv_pos_as_xyz
x,y,z
_cell_length_a 23.2000
_cell_length_b 25.0000
_cell_length_c 20.0000
_cell_angle_alpha 90.0000
_cell_angle_beta 90.0000
_cell_angle_gamma 90.0000
loop_
_atom_site_label
_atom_site_type_symbol
_atom_site_fract_x
_atom_site_fract_y
_atom_site_fract_z
_atom_site_U_iso_or_equiv
_atom_site_adp_type
_atom_site_occupancy
C1 C 0.03321 -0.34610 0.16932 0.00000 Uiso 1.00
C2 C 0.04682 -0.29212 0.15094 0.00000 Uiso 1.00
C3 C 0.10299 -0.27364 0.14699 0.00000 Uiso 1.00
C4 C 0.14916 -0.30888 0.16151 0.00000 Uiso 1.00
C5 C 0.13652 -0.36344 0.18028 0.00000 Uiso 1.00
C6 C 0.07887 -0.38112 0.18396 0.00000 Uiso 1.00
N7 N 0.18519 -0.39147 0.19279 0.00000 Uiso 1.00
N8 N 0.20617 -0.29881 0.16032 0.00000 Uiso 1.00
Ni9 Ni 0.25331 -0.35455 0.18460 0.00000 Uiso 1.00
N10 N 0.30036 -0.41013 0.20951 0.00000 Uiso 1.00
N11 N 0.32153 -0.31761 0.17653 0.00000 Uiso 1.00
C12 C 0.45839 -0.41440 0.23242 0.00000 Uiso 1.00
C13 C 0.47239 -0.36083 0.21257 0.00000 Uiso 1.00
C14 C 0.42733 -0.32647 0.19377 0.00000 Uiso 1.00
C15 C 0.36982 -0.34476 0.19360 0.00000 Uiso 1.00
C16 C 0.35692 -0.39913 0.21288 0.00000 Uiso 1.00
C17 C 0.40243 -0.43331 0.23295 0.00000 Uiso 1.00
C18 C 0.53296 -0.34309 0.21180 0.00000 Uiso 1.00
C19 C 0.54667 -0.28764 0.22013 0.00000 Uiso 1.00
C20 C 0.60287 -0.26902 0.21978 0.00000 Uiso 1.00
C21 C 0.64878 -0.30558 0.21011 0.00000 Uiso 1.00
C22 C 0.63599 -0.36158 0.20115 0.00000 Uiso 1.00
C23 C 0.57839 -0.37949 0.20246 0.00000 Uiso 1.00
N24 N 0.68454 -0.39073 0.19141 0.00000 Uiso 1.00
N25 N 0.70585 -0.29548 0.20748 0.00000 Uiso 1.00
Ni26 Ni 0.75281 -0.35349 0.19290 0.00000 Uiso 1.00
N27 N 0.79969 -0.41149 0.17768 0.00000 Uiso 1.00
N28 N 0.82111 -0.31636 0.19460 0.00000 Uiso 1.00
C29 C 0.95871 -0.41911 0.16245 0.00000 Uiso 1.00
C30 C 0.97259 -0.36380 0.17193 0.00000 Uiso 1.00
C31 C 0.92726 -0.32759 0.18308 0.00000 Uiso 1.00
C32 C 0.86964 -0.34548 0.18447 0.00000 Uiso 1.00
C33 C 0.85675 -0.40140 0.17487 0.00000 Uiso 1.00
C34 C 0.90253 -0.43778 0.16350 0.00000 Uiso 1.00
H35 H 0.93599 -0.28528 0.19198 0.00000 Uiso 1.00
H36 H 0.99338 -0.44741 0.15218 0.00000 Uiso 1.00
H37 H 0.89319 -0.48008 0.15516 0.00000 Uiso 1.00
H38 H 0.61210 -0.22659 0.22714 0.00000 Uiso 1.00
H39 H 0.51177 -0.25916 0.22852 0.00000 Uiso 1.00
H40 H 0.56968 -0.42189 0.19417 0.00000 Uiso 1.00
H41 H 0.49290 -0.44080 0.24920 0.00000 Uiso 1.00
H42 H 0.43621 -0.28572 0.17710 0.00000 Uiso 1.00
H43 H 0.39286 -0.47394 0.24954 0.00000 Uiso 1.00
H44 H 0.07057 -0.42217 0.19988 0.00000 Uiso 1.00
H45 H 0.11192 -0.23245 0.13196 0.00000 Uiso 1.00
H46 H 0.21847 -0.26079 0.14818 0.00000 Uiso 1.00
H47 H 0.18010 -0.43040 0.20712 0.00000 Uiso 1.00
H48 H 0.32662 -0.27867 0.16222 0.00000 Uiso 1.00
H49 H 0.28794 -0.44759 0.22393 0.00000 Uiso 1.00
H50 H 0.71843 -0.25669 0.21433 0.00000 Uiso 1.00
H51 H 0.67953 -0.43105 0.18538 0.00000 Uiso 1.00
H52 H 0.82620 -0.27616 0.20158 0.00000 Uiso 1.00
H53 H 0.78712 -0.45039 0.17182 0.00000 Uiso 1.00
H54 H 1.01187 0.73516 0.13791 0.00000 Uiso 1.00
C55 C -0.78401 -0.39593 -0.61994 0.00000 Uiso 1.00
C56 C -0.74127 -0.35052 -0.60812 0.00000 Uiso 1.00
C57 C -0.68132 -0.37318 -0.58843 0.00000 Uiso 1.00
C58 C -0.63299 -0.33179 -0.60305 0.00000 Uiso 1.00
C59 C -0.57780 -0.34803 -0.56931 0.00000 Uiso 1.00
O60 O -0.84273 -0.37797 -0.62488 0.00000 Uiso 1.00
O61 O -0.74055 -0.31813 -0.66719 0.00000 Uiso 1.00
O62 O -0.66570 -0.42072 -0.62451 0.00000 Uiso 1.00
O63 O -0.64873 -0.27926 -0.58288 0.00000 Uiso 1.00
O64 O -0.55295 -0.31712 -0.53097 0.00000 Uiso 1.00
H65 H -0.77948 -0.42613 -0.58004 0.00000 Uiso 1.00
H66 H -0.77383 -0.41475 -0.66804 0.00000 Uiso 1.00
H67 H -0.75633 -0.32633 -0.56519 0.00000 Uiso 1.00
H68 H -0.68257 -0.38157 -0.53431 0.00000 Uiso 1.00
H69 H -0.62576 -0.33324 -0.65783 0.00000 Uiso 1.00
H70 H -0.56103 -0.38868 -0.57952 0.00000 Uiso 1.00
H71 H -0.85436 -0.36632 -0.58038 0.00000 Uiso 1.00
H72 H -0.71741 -0.28658 -0.65689 0.00000 Uiso 1.00
H73 H -0.66878 -0.45066 -0.59368 0.00000 Uiso 1.00
H74 H -0.61855 -0.26854 -0.55079 0.00000 Uiso 1.00
loop_
_geom_bond_atom_site_label_1
_geom_bond_atom_site_label_2
_geom_bond_distance
_geom_bond_site_symmetry_2
_ccdc_geom_bond_type
C1 C6 1.405 . D
C1 C2 1.434 . S
C1 C30 1.475 1_455 S
C2 C3 1.385 . D
C2 H54 1.091 1_445 S
C3 H45 1.092 . S
C3 C4 1.417 . S
C4 N8 1.347 . D
C4 C5 1.445 . S
C5 N7 1.352 . D
C5 C6 1.411 . S
C6 H44 1.092 . S
N7 H47 1.021 . S
N7 Ni9 1.837 . S
N8 H46 1.022 . S
N8 Ni9 1.837 . S
Ni9 N10 1.836 . S
Ni9 N11 1.839 . S
N10 C16 1.342 . D
N10 H49 1.021 . S
N11 H48 1.022 . S
N11 C15 1.354 . D
C12 C13 1.434 . S
C12 C17 1.382 . D
C12 H41 1.090 . S
C13 C18 1.474 . S
C13 C14 1.404 . D
C14 H42 1.092 . S
C14 C15 1.411 . S
C15 C16 1.444 . S
C16 C17 1.417 . S
C17 H43 1.091 . S
C18 C23 1.405 . D
C18 C19 1.432 . S
C19 H39 1.091 . S
C19 C20 1.384 . D
C20 C21 1.417 . S
C20 H38 1.092 . S
C21 N25 1.349 . D
C21 C22 1.442 . S
C22 N24 1.356 . D
C22 C23 1.410 . S
C23 H40 1.092 . S
N24 H51 1.022 . S
N24 Ni26 1.838 . S
N25 H50 1.022 . S
N25 Ni26 1.837 . S
Ni26 N27 1.838 . S
Ni26 N28 1.837 . S
N27 C33 1.349 . D
N27 H53 1.022 . S
N28 H52 1.022 . S
N28 C32 1.356 . D
C29 C30 1.432 . S
C29 C34 1.385 . D
C29 H36 1.091 . S
C30 C31 1.405 . D
C30 C1 1.475 1_655 S
C31 H35 1.092 . S
C31 C32 1.410 . S
C32 C33 1.442 . S
C33 C34 1.417 . S
C34 H37 1.092 . S
H54 C2 1.091 1_665 S
C55 C56 1.526 . S
C55 O60 1.438 . S
C55 H65 1.104 . S
C55 H66 1.097 . S
C56 C57 1.553 . S
C56 O61 1.432 . S
C56 H67 1.107 . S
C57 C58 1.553 . S
C57 O62 1.437 . S
C57 H68 1.103 . S
C58 C59 1.503 . S
C58 O63 1.422 . S
C58 H69 1.109 . S
C59 O64 1.232 . D
C59 H70 1.107 . S
O60 H71 0.975 . S
O61 H72 0.976 . S
O62 H73 0.972 . S
O63 H74 0.987 . S

## Sheet: Fig. 4a_2,4DP
data_DAB_DP
_audit_creation_date 2024-06-23
_audit_creation_method
_symmetry_space_group_name_H-M 'P1'
_symmetry_Int_Tables_number 1
_symmetry_cell_setting triclinic
loop_
_symmetry_equiv_pos_as_xyz
x,y,z
_cell_length_a 23.2000
_cell_length_b 25.0000
_cell_length_c 20.0000
_cell_angle_alpha 90.0000
_cell_angle_beta 90.0000
_cell_angle_gamma 90.0000
loop_
_atom_site_label
_atom_site_type_symbol
_atom_site_fract_x
_atom_site_fract_y
_atom_site_fract_z
_atom_site_U_iso_or_equiv
_atom_site_adp_type
_atom_site_occupancy
C1 C 0.03353 -0.34463 0.18962 0.00000 Uiso 1.00
C2 C 0.04735 -0.29142 0.16844 0.00000 Uiso 1.00
C3 C 0.10347 -0.27279 0.16593 0.00000 Uiso 1.00
C4 C 0.14915 -0.30725 0.18459 0.00000 Uiso 1.00
C5 C 0.13631 -0.36092 0.20653 0.00000 Uiso 1.00
C6 C 0.07873 -0.37877 0.20873 0.00000 Uiso 1.00
N7 N 0.18489 -0.38828 0.22250 0.00000 Uiso 1.00
N8 N 0.20613 -0.29708 0.18414 0.00000 Uiso 1.00
Ni9 Ni 0.25320 -0.35256 0.20894 0.00000 Uiso 1.00
N10 N 0.30077 -0.40837 0.23212 0.00000 Uiso 1.00
N11 N 0.32098 -0.31728 0.19260 0.00000 Uiso 1.00
C12 C 0.45997 -0.41506 0.23514 0.00000 Uiso 1.00
C13 C 0.47286 -0.36162 0.21381 0.00000 Uiso 1.00
C14 C 0.42709 -0.32754 0.19755 0.00000 Uiso 1.00
C15 C 0.36977 -0.34519 0.20432 0.00000 Uiso 1.00
C16 C 0.35764 -0.39882 0.22707 0.00000 Uiso 1.00
C17 C 0.40417 -0.43353 0.24201 0.00000 Uiso 1.00
C18 C 0.53296 -0.34309 0.21180 0.00000 Uiso 1.00
C19 C 0.54606 -0.28754 0.22042 0.00000 Uiso 1.00
C20 C 0.60210 -0.26853 0.22061 0.00000 Uiso 1.00
C21 C 0.64843 -0.30482 0.21201 0.00000 Uiso 1.00
C22 C 0.63616 -0.36096 0.20331 0.00000 Uiso 1.00
C23 C 0.57875 -0.37916 0.20332 0.00000 Uiso 1.00
N24 N 0.68497 -0.39007 0.19577 0.00000 Uiso 1.00
N25 N 0.70544 -0.29448 0.21103 0.00000 Uiso 1.00
Ni26 Ni 0.75295 -0.35259 0.19948 0.00000 Uiso 1.00
N27 N 0.80048 -0.41082 0.18904 0.00000 Uiso 1.00
N28 N 0.82102 -0.31511 0.20282 0.00000 Uiso 1.00
C29 C 0.95984 -0.41830 0.18266 0.00000 Uiso 1.00
C30 C 0.97309 -0.36265 0.19014 0.00000 Uiso 1.00
C31 C 0.92735 -0.32629 0.19700 0.00000 Uiso 1.00
C32 C 0.86985 -0.34437 0.19647 0.00000 Uiso 1.00
C33 C 0.85750 -0.40058 0.18864 0.00000 Uiso 1.00
C34 C 0.90377 -0.43717 0.18186 0.00000 Uiso 1.00
H35 H 0.93564 -0.28372 0.20429 0.00000 Uiso 1.00
H36 H 0.99503 -0.44670 0.17574 0.00000 Uiso 1.00
H37 H 0.89486 -0.47972 0.17519 0.00000 Uiso 1.00
H38 H 0.61098 -0.22606 0.22824 0.00000 Uiso 1.00
H39 H 0.51086 -0.25944 0.22905 0.00000 Uiso 1.00
H40 H 0.57050 -0.42166 0.19541 0.00000 Uiso 1.00
H41 H 0.49533 -0.44130 0.24975 0.00000 Uiso 1.00
H42 H 0.43482 -0.28683 0.18008 0.00000 Uiso 1.00
H43 H 0.39568 -0.47384 0.26055 0.00000 Uiso 1.00
H44 H 0.06996 -0.41924 0.22648 0.00000 Uiso 1.00
H45 H 0.11289 -0.23231 0.14857 0.00000 Uiso 1.00
H46 H 0.21877 -0.25993 0.16873 0.00000 Uiso 1.00
H47 H 0.17991 -0.42704 0.23763 0.00000 Uiso 1.00
H48 H 0.32563 -0.27833 0.17819 0.00000 Uiso 1.00
H49 H 0.28863 -0.44532 0.24881 0.00000 Uiso 1.00
H50 H 0.71774 -0.25550 0.21683 0.00000 Uiso 1.00
H51 H 0.68023 -0.43040 0.18972 0.00000 Uiso 1.00
H52 H 0.82581 -0.27476 0.20867 0.00000 Uiso 1.00
H53 H 0.78818 -0.44979 0.18313 0.00000 Uiso 1.00
H54 H 1.01273 0.73497 0.15199 0.00000 Uiso 1.00
C55 C 0.38001 0.60764 0.40910 0.00000 Uiso 1.00
C56 C 0.43477 0.62966 0.40023 0.00000 Uiso 1.00
C57 C 0.44181 0.68161 0.37624 0.00000 Uiso 1.00
C58 C 0.39288 0.71160 0.36073 0.00000 Uiso 1.00
C59 C 0.33722 0.69045 0.36866 0.00000 Uiso 1.00
C60 C 0.33165 0.63830 0.39340 0.00000 Uiso 1.00
O61 O 0.29075 0.72108 0.35167 0.00000 Uiso 1.00
Cl62 Cl 0.40119 0.77612 0.32844 0.00000 Uiso 1.00
Cl63 Cl 0.49620 0.59110 0.41769 0.00000 Uiso 1.00
H64 H 0.37502 0.56688 0.42747 0.00000 Uiso 1.00
H65 H 0.48460 0.69830 0.36810 0.00000 Uiso 1.00
H66 H 0.28855 0.62141 0.39939 0.00000 Uiso 1.00
H67 H 0.25690 0.69779 0.34987 0.00000 Uiso 1.00
loop_
_geom_bond_atom_site_label_1
_geom_bond_atom_site_label_2
_geom_bond_distance
_geom_bond_site_symmetry_2
_ccdc_geom_bond_type
C1 C6 1.405 . D
C1 C2 1.432 . S
C1 C30 1.473 1_455 S
C2 C3 1.384 . D
C2 H54 1.090 1_445 S
C3 H45 1.092 . S
C3 C4 1.416 . S
C4 N8 1.346 . D
C4 C5 1.443 . S
C5 N7 1.356 . D
C5 C6 1.409 . S
C6 H44 1.091 . S
N7 H47 1.022 . S
N7 Ni9 1.839 . S
N8 H46 1.022 . S
N8 Ni9 1.834 . S
Ni9 N10 1.838 . S
Ni9 N11 1.832 . S
N10 C16 1.345 . D
N10 H49 1.022 . S
N11 H48 1.021 . S
N11 C15 1.350 . D
C12 C13 1.434 . S
C12 C17 1.381 . D
C12 H41 1.090 . S
C13 C18 1.470 . S
C13 C14 1.400 . D
C14 H42 1.091 . S
C14 C15 1.408 . S
C15 C16 1.444 . S
C16 C17 1.417 . S
C17 H43 1.092 . S
C18 C23 1.404 . D
C18 C19 1.432 . S
C19 H39 1.091 . S
C19 C20 1.384 . D
C20 C21 1.417 . S
C20 H38 1.092 . S
C21 N25 1.348 . D
C21 C22 1.443 . S
C22 N24 1.355 . D
C22 C23 1.407 . S
C23 H40 1.091 . S
N24 H51 1.022 . S
N24 Ni26 1.836 . S
N25 H50 1.022 . S
N25 Ni26 1.838 . S
Ni26 N27 1.838 . S
Ni26 N28 1.837 . S
N27 C33 1.347 . D
N27 H53 1.022 . S
N28 H52 1.022 . S
N28 C32 1.355 . D
C29 C30 1.433 . S
C29 C34 1.384 . D
C29 H36 1.091 . S
C30 C31 1.404 . D
C30 C1 1.473 1_655 S
C31 H35 1.091 . S
C31 C32 1.408 . S
C32 C33 1.443 . S
C33 C34 1.417 . S
C34 H37 1.092 . S
H54 C2 1.090 1_665 S
C55 C56 1.396 . S
C55 C60 1.395 . D
C55 H64 1.090 . S
C56 C57 1.394 . D
C56 Cl63 1.756 . S
C57 C58 1.395 . S
C57 H65 1.089 . S
C58 C59 1.404 . D
C58 Cl62 1.748 . S
C59 C60 1.400 . S
C59 O61 1.365 . S
C60 H66 1.092 . S
O61 H67 0.978 . S

## Sheet: Fig. 4a_UA
data_DAB_UA
_audit_creation_date 2024-06-23
_audit_creation_method
_symmetry_space_group_name_H-M 'P1'
_symmetry_Int_Tables_number 1
_symmetry_cell_setting triclinic
loop_
_symmetry_equiv_pos_as_xyz
x,y,z
_cell_length_a 23.2000
_cell_length_b 25.0000
_cell_length_c 20.0000
_cell_angle_alpha 90.0000
_cell_angle_beta 90.0000
_cell_angle_gamma 90.0000
loop_
_atom_site_label
_atom_site_type_symbol
_atom_site_fract_x
_atom_site_fract_y
_atom_site_fract_z
_atom_site_U_iso_or_equiv
_atom_site_adp_type
_atom_site_occupancy
C1 C 0.03301 -0.34153 0.22298 0.00000 Uiso 1.00
C2 C 0.04631 -0.28552 0.21641 0.00000 Uiso 1.00
C3 C 0.10202 -0.26632 0.21539 0.00000 Uiso 1.00
C4 C 0.14867 -0.30278 0.22079 0.00000 Uiso 1.00
C5 C 0.13650 -0.35911 0.22855 0.00000 Uiso 1.00
C6 C 0.07926 -0.37752 0.22919 0.00000 Uiso 1.00
N7 N 0.18536 -0.38826 0.23378 0.00000 Uiso 1.00
N8 N 0.20532 -0.29241 0.21964 0.00000 Uiso 1.00
Ni9 Ni 0.25319 -0.35086 0.22768 0.00000 Uiso 1.00
N10 N 0.30120 -0.40917 0.23553 0.00000 Uiso 1.00
N11 N 0.32080 -0.31339 0.21966 0.00000 Uiso 1.00
C12 C 0.45991 -0.41662 0.22794 0.00000 Uiso 1.00
C13 C 0.47293 -0.36095 0.21725 0.00000 Uiso 1.00
C14 C 0.42675 -0.32481 0.21408 0.00000 Uiso 1.00
C15 C 0.36966 -0.34276 0.22115 0.00000 Uiso 1.00
C16 C 0.35772 -0.39894 0.23112 0.00000 Uiso 1.00
C17 C 0.40446 -0.43548 0.23506 0.00000 Uiso 1.00
C18 C 0.53296 -0.34309 0.21180 0.00000 Uiso 1.00
C19 C 0.54618 -0.28709 0.20529 0.00000 Uiso 1.00
C20 C 0.60170 -0.26791 0.20076 0.00000 Uiso 1.00
C21 C 0.64840 -0.30445 0.20321 0.00000 Uiso 1.00
C22 C 0.63642 -0.36093 0.21007 0.00000 Uiso 1.00
C23 C 0.57918 -0.37928 0.21416 0.00000 Uiso 1.00
N24 N 0.68524 -0.39012 0.21273 0.00000 Uiso 1.00
N25 N 0.70492 -0.29400 0.20086 0.00000 Uiso 1.00
Ni26 Ni 0.75298 -0.35225 0.20888 0.00000 Uiso 1.00
N27 N 0.80100 -0.41032 0.21908 0.00000 Uiso 1.00
N28 N 0.82056 -0.31425 0.20568 0.00000 Uiso 1.00
C29 C 0.95971 -0.41573 0.23082 0.00000 Uiso 1.00
C30 C 0.97283 -0.35981 0.22261 0.00000 Uiso 1.00
C31 C 0.92655 -0.32422 0.21398 0.00000 Uiso 1.00
C32 C 0.86939 -0.34296 0.21331 0.00000 Uiso 1.00
C33 C 0.85745 -0.39936 0.22130 0.00000 Uiso 1.00
C34 C 0.90416 -0.43528 0.23028 0.00000 Uiso 1.00
H35 H 0.93354 -0.28144 0.20764 0.00000 Uiso 1.00
H36 H 0.99461 -0.44428 0.23799 0.00000 Uiso 1.00
H37 H 0.89580 -0.47794 0.23663 0.00000 Uiso 1.00
H38 H 0.61002 -0.22511 0.19629 0.00000 Uiso 1.00
H39 H 0.51125 -0.25806 0.20461 0.00000 Uiso 1.00
H40 H 0.57228 -0.42218 0.21902 0.00000 Uiso 1.00
H41 H 0.49492 -0.44544 0.23192 0.00000 Uiso 1.00
H42 H 0.43373 -0.28217 0.20660 0.00000 Uiso 1.00
H43 H 0.39615 -0.47791 0.24353 0.00000 Uiso 1.00
H44 H 0.07217 -0.42040 0.23410 0.00000 Uiso 1.00
H45 H 0.11051 -0.22359 0.21012 0.00000 Uiso 1.00
H46 H 0.21752 -0.25336 0.21411 0.00000 Uiso 1.00
H47 H 0.18077 -0.42871 0.23889 0.00000 Uiso 1.00
H48 H 0.32526 -0.27313 0.21253 0.00000 Uiso 1.00
H49 H 0.28922 -0.44814 0.24242 0.00000 Uiso 1.00
H50 H 0.71691 -0.25478 0.19687 0.00000 Uiso 1.00
H51 H 0.68068 -0.43046 0.21903 0.00000 Uiso 1.00
H52 H 0.82494 -0.27381 0.20019 0.00000 Uiso 1.00
H53 H 0.78902 -0.44937 0.22511 0.00000 Uiso 1.00
H54 H 1.01145 0.74341 0.21186 0.00000 Uiso 1.00
O55 O 0.55730 0.53569 0.37170 0.00000 Uiso 1.00
O56 O 0.75017 0.66205 0.37749 0.00000 Uiso 1.00
O57 O 0.45260 0.69205 0.38456 0.00000 Uiso 1.00
N58 N 0.65536 0.69687 0.37768 0.00000 Uiso 1.00
N59 N 0.66590 0.60911 0.37524 0.00000 Uiso 1.00
N60 N 0.55131 0.70310 0.38064 0.00000 Uiso 1.00
N61 N 0.50768 0.61624 0.37933 0.00000 Uiso 1.00
C62 C 0.60033 0.67554 0.37819 0.00000 Uiso 1.00
C63 C 0.60739 0.61975 0.37617 0.00000 Uiso 1.00
C64 C 0.55823 0.58579 0.37541 0.00000 Uiso 1.00
C65 C 0.69718 0.65649 0.37668 0.00000 Uiso 1.00
C66 C 0.50223 0.67250 0.38153 0.00000 Uiso 1.00
H67 H 0.46985 0.59550 0.37800 0.00000 Uiso 1.00
H68 H 0.68466 0.57246 0.37249 0.00000 Uiso 1.00
H69 H 0.66536 0.73646 0.37871 0.00000 Uiso 1.00
loop_
_geom_bond_atom_site_label_1
_geom_bond_atom_site_label_2
_geom_bond_distance
_geom_bond_site_symmetry_2
_ccdc_geom_bond_type
C1 C6 1.406 . D
C1 C2 1.440 . S
C1 C30 1.469 1_455 S
C2 C3 1.379 . D
C2 H54 1.089 1_445 S
C3 H45 1.091 . S
C3 C4 1.419 . S
C4 N8 1.340 . D
C4 C5 1.445 . S
C5 N7 1.352 . D
C5 C6 1.406 . S
C6 H44 1.089 . S
N7 H47 1.022 . S
N7 Ni9 1.835 . S
N8 H46 1.022 . S
N8 Ni9 1.842 . S
Ni9 N10 1.841 . S
Ni9 N11 1.834 . S
N10 C16 1.339 . D
N10 H49 1.022 . S
N11 H48 1.022 . S
N11 C15 1.351 . D
C12 C13 1.440 . S
C12 C17 1.378 . D
C12 H41 1.089 . S
C13 C18 1.467 . S
C13 C14 1.403 . D
C14 H42 1.088 . S
C14 C15 1.406 . S
C15 C16 1.445 . S
C16 C17 1.420 . S
C17 H43 1.091 . S
C18 C23 1.404 . D
C18 C19 1.439 . S
C19 H39 1.088 . S
C19 C20 1.377 . D
C20 C21 1.418 . S
C20 H38 1.091 . S
C21 N25 1.338 . D
C21 C22 1.446 . S
C22 N24 1.348 . D
C22 C23 1.408 . S
C23 H40 1.089 . S
N24 H51 1.022 . S
N24 Ni26 1.836 . S
N25 H50 1.022 . S
N25 Ni26 1.841 . S
Ni26 N27 1.841 . S
Ni26 N28 1.834 . S
N27 C33 1.339 . D
N27 H53 1.022 . S
N28 H52 1.022 . S
N28 C32 1.350 . D
C29 C30 1.440 . S
C29 C34 1.379 . D
C29 H36 1.089 . S
C30 C31 1.405 . D
C30 C1 1.469 1_655 S
C31 H35 1.089 . S
C31 C32 1.406 . S
C32 C33 1.446 . S
C33 C34 1.419 . S
C34 H37 1.091 . S
H54 C2 1.089 1_665 S
O55 C64 1.255 . D
O56 C65 1.237 . D
O57 C66 1.252 . S
N58 C62 1.384 . S
N58 C65 1.400 . S
N58 H69 1.017 . S
N59 C63 1.383 . S
N59 C65 1.389 . S
N59 H68 1.016 . S
N60 C62 1.330 . S
N60 C66 1.372 . D
N61 C64 1.400 . S
N61 C66 1.413 . S
N61 H67 1.020 . S
C62 C63 1.405 . D
C63 C64 1.422 . S

## Sheet: Fig. 4a_ABTS
data_DAB_ABTS
_audit_creation_date 2024-06-23
_audit_creation_method
_symmetry_space_group_name_H-M 'P1'
_symmetry_Int_Tables_number 1
_symmetry_cell_setting triclinic
loop_
_symmetry_equiv_pos_as_xyz
x,y,z
_cell_length_a 23.2000
_cell_length_b 25.0000
_cell_length_c 20.0000
_cell_angle_alpha 90.0000
_cell_angle_beta 90.0000
_cell_angle_gamma 90.0000
loop_
_atom_site_label
_atom_site_type_symbol
_atom_site_fract_x
_atom_site_fract_y
_atom_site_fract_z
_atom_site_U_iso_or_equiv
_atom_site_adp_type
_atom_site_occupancy
C1 C 0.03352 -0.33714 0.22009 0.00000 Uiso 1.00
C2 C 0.04668 -0.28642 0.18895 0.00000 Uiso 1.00
C3 C 0.10213 -0.26843 0.17974 0.00000 Uiso 1.00
C4 C 0.14877 -0.30097 0.20166 0.00000 Uiso 1.00
C5 C 0.13669 -0.35150 0.23460 0.00000 Uiso 1.00
C6 C 0.07923 -0.36843 0.24397 0.00000 Uiso 1.00
N7 N 0.18514 -0.37736 0.25183 0.00000 Uiso 1.00
N8 N 0.20512 -0.29165 0.19611 0.00000 Uiso 1.00
Ni9 Ni 0.25310 -0.34480 0.22808 0.00000 Uiso 1.00
N10 N 0.30095 -0.39918 0.25728 0.00000 Uiso 1.00
N11 N 0.32112 -0.31290 0.20276 0.00000 Uiso 1.00
C12 C 0.45928 -0.41024 0.25053 0.00000 Uiso 1.00
C13 C 0.47281 -0.35940 0.22036 0.00000 Uiso 1.00
C14 C 0.42689 -0.32576 0.20230 0.00000 Uiso 1.00
C15 C 0.36958 -0.34083 0.21538 0.00000 Uiso 1.00
C16 C 0.35718 -0.39175 0.24702 0.00000 Uiso 1.00
C17 C 0.40373 -0.42633 0.26362 0.00000 Uiso 1.00
C18 C 0.53296 -0.34309 0.21180 0.00000 Uiso 1.00
C19 C 0.54608 -0.28768 0.19828 0.00000 Uiso 1.00
C20 C 0.60146 -0.26847 0.19454 0.00000 Uiso 1.00
C21 C 0.64830 -0.30436 0.20363 0.00000 Uiso 1.00
C22 C 0.63657 -0.36051 0.21590 0.00000 Uiso 1.00
C23 C 0.57918 -0.37883 0.21984 0.00000 Uiso 1.00
N24 N 0.68567 -0.38872 0.22305 0.00000 Uiso 1.00
N25 N 0.70450 -0.29337 0.20302 0.00000 Uiso 1.00
Ni26 Ni 0.75341 -0.35042 0.21724 0.00000 Uiso 1.00
N27 N 0.80297 -0.40754 0.22875 0.00000 Uiso 1.00
N28 N 0.82066 -0.31156 0.21210 0.00000 Uiso 1.00
C29 C 0.96143 -0.41160 0.23224 0.00000 Uiso 1.00
C30 C 0.97353 -0.35533 0.22365 0.00000 Uiso 1.00
C31 C 0.92699 -0.31994 0.21687 0.00000 Uiso 1.00
C32 C 0.86997 -0.33938 0.21825 0.00000 Uiso 1.00
C33 C 0.85900 -0.39602 0.22767 0.00000 Uiso 1.00
C34 C 0.90641 -0.43171 0.23410 0.00000 Uiso 1.00
H35 H 0.93367 -0.27701 0.21150 0.00000 Uiso 1.00
H36 H 0.99735 -0.43953 0.23582 0.00000 Uiso 1.00
H37 H 0.89853 -0.47432 0.24096 0.00000 Uiso 1.00
H38 H 0.60982 -0.22616 0.18530 0.00000 Uiso 1.00
H39 H 0.51092 -0.25922 0.19242 0.00000 Uiso 1.00
H40 H 0.57198 -0.42124 0.22925 0.00000 Uiso 1.00
H41 H 0.49425 -0.43641 0.26621 0.00000 Uiso 1.00
H42 H 0.43417 -0.28746 0.17778 0.00000 Uiso 1.00
H43 H 0.39525 -0.46465 0.28775 0.00000 Uiso 1.00
H44 H 0.07183 -0.40622 0.26963 0.00000 Uiso 1.00
H45 H 0.11059 -0.23032 0.15506 0.00000 Uiso 1.00
H46 H 0.21738 -0.25670 0.17366 0.00000 Uiso 1.00
H47 H 0.18078 -0.41057 0.28223 0.00000 Uiso 1.00
H48 H 0.32582 -0.27638 0.18045 0.00000 Uiso 1.00
H49 H 0.28847 -0.43382 0.28032 0.00000 Uiso 1.00
H50 H 0.71619 -0.25442 0.19520 0.00000 Uiso 1.00
H51 H 0.68179 -0.42882 0.23187 0.00000 Uiso 1.00
H52 H 0.82410 -0.27115 0.20548 0.00000 Uiso 1.00
H53 H 0.79208 -0.44651 0.23790 0.00000 Uiso 1.00
H54 H 1.01137 0.73817 0.17034 0.00000 Uiso 1.00
C55 C 0.23695 0.67602 0.39423 0.00000 Uiso 1.00
C56 C 0.28810 0.70397 0.38274 0.00000 Uiso 1.00
C57 C 0.34040 0.67807 0.39579 0.00000 Uiso 1.00
C58 C 0.34074 0.62580 0.42281 0.00000 Uiso 1.00
C59 C 0.28969 0.59802 0.43432 0.00000 Uiso 1.00
C60 C 0.23764 0.62339 0.41861 0.00000 Uiso 1.00
S61 S 0.41103 0.60188 0.43381 0.00000 Uiso 1.00
C62 C 0.43827 0.66149 0.39902 0.00000 Uiso 1.00
N63 N 0.39554 0.69688 0.38252 0.00000 Uiso 1.00
N64 N 0.49332 0.67127 0.38860 0.00000 Uiso 1.00
S65 S 0.17197 0.58513 0.42303 0.00000 Uiso 1.00
O66 O 0.17524 0.54890 0.36354 0.00000 Uiso 1.00
O67 O 0.17455 0.55517 0.48693 0.00000 Uiso 1.00
O68 O 0.12436 0.62435 0.41890 0.00000 Uiso 1.00
C69 C 0.40837 0.74901 0.35155 0.00000 Uiso 1.00
C70 C 0.41306 0.79391 0.40296 0.00000 Uiso 1.00
H71 H 0.29037 0.55728 0.45374 0.00000 Uiso 1.00
H72 H 0.19576 0.69483 0.38276 0.00000 Uiso 1.00
H73 H 0.28685 0.74440 0.36255 0.00000 Uiso 1.00
H74 H 0.37298 0.79828 0.43175 0.00000 Uiso 1.00
H75 H 0.44879 0.78636 0.43780 0.00000 Uiso 1.00
H76 H 0.42132 0.83183 0.37688 0.00000 Uiso 1.00
H77 H 0.37411 0.75676 0.31488 0.00000 Uiso 1.00
H78 H 0.44891 0.74393 0.32410 0.00000 Uiso 1.00
C79 C 0.78011 0.60062 0.39942 0.00000 Uiso 1.00
C80 C 0.72567 0.57721 0.40537 0.00000 Uiso 1.00
C81 C 0.67739 0.61007 0.39857 0.00000 Uiso 1.00
C82 C 0.68353 0.66549 0.38632 0.00000 Uiso 1.00
C83 C 0.73804 0.68836 0.37934 0.00000 Uiso 1.00
C84 C 0.78640 0.65543 0.38622 0.00000 Uiso 1.00
S85 S 0.61637 0.69727 0.38117 0.00000 Uiso 1.00
C86 C 0.58168 0.63568 0.39620 0.00000 Uiso 1.00
N87 N 0.62011 0.59439 0.40268 0.00000 Uiso 1.00
N88 N 0.52592 0.62767 0.40163 0.00000 Uiso 1.00
S89 S 0.84272 0.55885 0.41143 0.00000 Uiso 1.00
O90 O 0.83905 0.54153 0.48252 0.00000 Uiso 1.00
O91 O 0.89300 0.59351 0.39733 0.00000 Uiso 1.00
O92 O 0.83552 0.51379 0.36377 0.00000 Uiso 1.00
C93 C 0.60109 0.53901 0.41490 0.00000 Uiso 1.00
C94 C 0.59687 0.52593 0.48930 0.00000 Uiso 1.00
H95 H 0.55905 0.53462 0.39038 0.00000 Uiso 1.00
H96 H 0.63172 0.51265 0.38910 0.00000 Uiso 1.00
H97 H 0.63833 0.53200 0.51480 0.00000 Uiso 1.00
H98 H 0.56415 0.55104 0.51368 0.00000 Uiso 1.00
H99 H 0.58428 0.48379 0.49536 0.00000 Uiso 1.00
H100 H 0.72130 0.53460 0.41546 0.00000 Uiso 1.00
H101 H 0.82956 0.67201 0.38061 0.00000 Uiso 1.00
H102 H 0.74292 0.73086 0.36864 0.00000 Uiso 1.00
loop_
_geom_bond_atom_site_label_1
_geom_bond_atom_site_label_2
_geom_bond_distance
_geom_bond_site_symmetry_2
_ccdc_geom_bond_type
C1 C6 1.402 . D
C1 C2 1.445 . S
C1 C30 1.466 1_455 S
C2 C3 1.375 . D
C2 H54 1.090 1_445 S
C3 H45 1.091 . S
C3 C4 1.423 . S
C4 N8 1.333 . D
C4 C5 1.452 . S
C5 N7 1.342 . D
C5 C6 1.411 . S
C6 H44 1.089 . S
N7 H47 1.034 . S
N7 Ni9 1.837 . S
N8 H46 1.023 . S
N8 Ni9 1.848 . S
Ni9 N10 1.850 . S
Ni9 N11 1.839 . S
N10 C16 1.334 . D
N10 H49 1.023 . S
N11 H48 1.022 . S
N11 C15 1.347 . D
C12 C13 1.442 . S
C12 C17 1.375 . D
C12 H41 1.088 . S
C13 C18 1.464 . S
C13 C14 1.404 . D
C14 H42 1.089 . S
C14 C15 1.406 . S
C15 C16 1.450 . S
C16 C17 1.423 . S
C17 H43 1.090 . S
C18 C23 1.405 . D
C18 C19 1.444 . S
C19 H39 1.089 . S
C19 C20 1.374 . D
C20 C21 1.421 . S
C20 H38 1.091 . S
C21 N25 1.332 . D
C21 C22 1.451 . S
C22 N24 1.347 . D
C22 C23 1.410 . S
C23 H40 1.090 . S
N24 H51 1.022 . S
N24 Ni26 1.844 . S
N25 H50 1.023 . S
N25 Ni26 1.845 . S
Ni26 N27 1.848 . S
Ni26 N28 1.841 . S
N27 C33 1.332 . D
N27 H53 1.023 . S
N28 H52 1.022 . S
N28 C32 1.345 . D
C29 C30 1.445 . S
C29 C34 1.373 . D
C29 H36 1.090 . S
C30 C31 1.403 . D
C30 C1 1.466 1_655 S
C31 H35 1.090 . S
C31 C32 1.409 . S
C32 C33 1.451 . S
C33 C34 1.422 . S
C34 H37 1.089 . S
H54 C2 1.090 1_665 S
C55 C56 1.396 . D
C55 C60 1.403 . S
C55 H72 1.089 . S
C56 C57 1.400 . S
C56 H73 1.089 . S
C57 C58 1.414 . D
C57 N63 1.389 . S
C58 C59 1.392 . S
C58 S61 1.751 . S
C59 C60 1.400 . D
C59 H71 1.090 . S
C60 S65 1.801 . S
S61 C62 1.762 . S
C62 N63 1.369 . S
C62 N64 1.317 . D
N63 C69 1.473 . S
N64 N88 1.352 . S
S65 O66 1.497 . D
S65 O67 1.483 . D
S65 O68 1.479 . S
C69 C70 1.526 . S
C69 H77 1.099 . S
C69 H78 1.096 . S
C70 H74 1.099 . S
C70 H75 1.099 . S
C70 H76 1.099 . S
C79 C80 1.397 . D
C79 C84 1.403 . S
C79 S89 1.805 . S
C80 C81 1.396 . S
C80 H100 1.089 . S
C81 C82 1.414 . D
C81 N87 1.388 . S
C82 C83 1.395 . S
C82 S85 1.752 . S
C83 C84 1.399 . D
C83 H102 1.090 . S
C84 H101 1.089 . S
S85 C86 1.763 . S
C86 N88 1.314 . D
C86 N87 1.370 . S
N87 C93 1.474 . S
S89 O90 1.489 . D
S89 O91 1.480 . S
S89 O92 1.485 . D
C93 C94 1.527 . S
C93 H95 1.097 . S
C93 H96 1.098 . S
C94 H97 1.099 . S
C94 H98 1.099 . S
C94 H99 1.100 . S

## Sheet: Fig. 4b
Free energy profiles for oxidation of UA catalyzed by Ni-DAB, Co-DAB, Ni-BTA, and without catalyst.
	without catalyst			Co-DAB	Ni-BTA	Ni-DAB
Origin	0		Origin	0	0	0
Step 1	0.8174		Step 1	-0.8433	-0.4593	-0.5204
Step 2	-0.4033		Step 2	-0.7812	-0.6636	-0.4334
Step 3	-1.2059		Step 3	-0.2723	-3.4834	-0.1372
			Step 4	-1.4596		-1.3575
			Step 5	-1.2059		-1.2059

## Sheet: Fig. 4b_step 1
Ni-DAB							Co-DAB							Ni-BTA
data_1.DAB_UA_O2_H2O_sep							data_1.DAB_UA_O2_H2O_sep							data_Ni-BTA_1
_audit_creation_date 2024-06-23							_audit_creation_date 2024-06-23							_audit_creation_date 2024-06-23
_audit_creation_method							_audit_creation_method							_audit_creation_method
_symmetry_space_group_name_H-M 'P1'							_symmetry_space_group_name_H-M 'P1'							_symmetry_space_group_name_H-M 'P1'
_symmetry_Int_Tables_number 1							_symmetry_Int_Tables_number 1							_symmetry_Int_Tables_number 1
_symmetry_cell_setting triclinic							_symmetry_cell_setting triclinic							_symmetry_cell_setting triclinic
loop_							loop_							loop_
_symmetry_equiv_pos_as_xyz							_symmetry_equiv_pos_as_xyz							_symmetry_equiv_pos_as_xyz
x,y,z							x,y,z							x,y,z
_cell_length_a 23.2000							_cell_length_a 23.2000							_cell_length_a 14.9997
_cell_length_b 25.0000							_cell_length_b 25.0000							_cell_length_b 18.0000
_cell_length_c 25.0000							_cell_length_c 25.0000							_cell_length_c 20.0000
_cell_angle_alpha 90.0000							_cell_angle_alpha 90.0000							_cell_angle_alpha 90.0000
_cell_angle_beta 90.0000							_cell_angle_beta 90.0000							_cell_angle_beta 90.0000
_cell_angle_gamma 90.0000							_cell_angle_gamma 90.0000							_cell_angle_gamma 90.0000
loop_							loop_							loop_
_atom_site_label							_atom_site_label							_atom_site_label
_atom_site_type_symbol							_atom_site_type_symbol							_atom_site_type_symbol
_atom_site_fract_x							_atom_site_fract_x							_atom_site_fract_x
_atom_site_fract_y							_atom_site_fract_y							_atom_site_fract_y
_atom_site_fract_z							_atom_site_fract_z							_atom_site_fract_z
_atom_site_U_iso_or_equiv							_atom_site_U_iso_or_equiv							_atom_site_U_iso_or_equiv
_atom_site_adp_type							_atom_site_adp_type							_atom_site_adp_type
_atom_site_occupancy							_atom_site_occupancy							_atom_site_occupancy
C1 C 0.03300 -0.34274 0.40202 0.00000 Uiso 1.00							C1 C 0.03280 -0.34269 0.41228 0.00000 Uiso 1.00							N1 N 0.01000 0.62073 0.36078 0.00000 Uiso 1.00
C2 C 0.04676 -0.28809 0.38984 0.00000 Uiso 1.00							C2 C 0.04578 -0.28798 0.40081 0.00000 Uiso 1.00							Ni2 Ni 0.09946 0.55757 0.33458 0.00000 Uiso 1.00
C3 C 0.10284 -0.26942 0.38855 0.00000 Uiso 1.00							C3 C 0.10187 -0.26901 0.39864 0.00000 Uiso 1.00							N3 N 0.00901 0.48954 0.32587 0.00000 Uiso 1.00
C4 C 0.14881 -0.30509 0.39974 0.00000 Uiso 1.00							C4 C 0.14809 -0.30464 0.40798 0.00000 Uiso 1.00							N4 N 0.18949 0.49159 0.31532 0.00000 Uiso 1.00
C5 C 0.13598 -0.36025 0.41218 0.00000 Uiso 1.00							C5 C 0.13589 -0.35985 0.41975 0.00000 Uiso 1.00							C5 C 0.27182 0.51686 0.32753 0.00000 Uiso 1.00
C6 C 0.07841 -0.37822 0.41301 0.00000 Uiso 1.00							C6 C 0.07878 -0.37813 0.42173 0.00000 Uiso 1.00							C6 C 0.27143 0.59594 0.34304 0.00000 Uiso 1.00
N7 N 0.18450 -0.38861 0.42218 0.00000 Uiso 1.00							N7 N 0.18503 -0.38852 0.42802 0.00000 Uiso 1.00							N7 N 0.19128 0.62409 0.34645 0.00000 Uiso 1.00
N8 N 0.20574 -0.29485 0.40057 0.00000 Uiso 1.00							N8 N 0.20537 -0.29436 0.40735 0.00000 Uiso 1.00							C8 C 0.35517 0.64010 0.35068 0.00000 Uiso 1.00
Ni9 Ni 0.25283 -0.35169 0.41714 0.00000 Uiso 1.00							Co9 Co 0.25290 -0.35164 0.42124 0.00000 Uiso 1.00							C9 C 0.43178 0.58981 0.36604 0.00000 Uiso 1.00
N10 N 0.29980 -0.40856 0.43386 0.00000 Uiso 1.00							N10 N 0.30008 -0.40899 0.43545 0.00000 Uiso 1.00							C10 C 0.42952 0.51065 0.35157 0.00000 Uiso 1.00
N11 N 0.32124 -0.31488 0.41210 0.00000 Uiso 1.00							N11 N 0.32102 -0.31503 0.41447 0.00000 Uiso 1.00							C11 C 0.35082 0.47573 0.33054 0.00000 Uiso 1.00
C12 C 0.45862 -0.41547 0.44557 0.00000 Uiso 1.00							C12 C 0.45935 -0.41601 0.44418 0.00000 Uiso 1.00							N12 N 0.50893 0.47886 0.36211 0.00000 Uiso 1.00
C13 C 0.47251 -0.36082 0.43349 0.00000 Uiso 1.00							C13 C 0.47289 -0.36147 0.43231 0.00000 Uiso 1.00							Ni13 Ni 0.59936 0.54300 0.38511 0.00000 Uiso 1.00
C14 C 0.42726 -0.32535 0.42203 0.00000 Uiso 1.00							C14 C 0.42727 -0.32602 0.42131 0.00000 Uiso 1.00							N14 N 0.50980 0.61302 0.38716 0.00000 Uiso 1.00
C15 C 0.36967 -0.34325 0.42250 0.00000 Uiso 1.00							C15 C 0.37001 -0.34391 0.42299 0.00000 Uiso 1.00							N15 N 0.68977 0.47600 0.37070 0.00000 Uiso 1.00
C16 C 0.35671 -0.39839 0.43491 0.00000 Uiso 1.00							C16 C 0.35736 -0.39895 0.43517 0.00000 Uiso 1.00							N16 N 0.69036 0.60784 0.40328 0.00000 Uiso 1.00
C17 C 0.40255 -0.43413 0.44636 0.00000 Uiso 1.00							C17 C 0.40319 -0.43472 0.44553 0.00000 Uiso 1.00							H17 H 0.01833 0.67316 0.37929 0.00000 Uiso 1.00
C18 C 0.53296 -0.34309 0.43344 0.00000 Uiso 1.00							C18 C 0.53296 -0.34309 0.43344 0.00000 Uiso 1.00							H18 H 0.01511 0.43561 0.31067 0.00000 Uiso 1.00
C19 C 0.54651 -0.28795 0.44334 0.00000 Uiso 1.00							C19 C 0.54579 -0.28783 0.44208 0.00000 Uiso 1.00							H19 H 0.18316 0.43569 0.30799 0.00000 Uiso 1.00
C20 C 0.60246 -0.26900 0.44368 0.00000 Uiso 1.00							C20 C 0.60180 -0.26886 0.44525 0.00000 Uiso 1.00							H20 H 0.18606 0.67921 0.35854 0.00000 Uiso 1.00
C21 C 0.64850 -0.30493 0.43362 0.00000 Uiso 1.00							C21 C 0.64817 -0.30506 0.43959 0.00000 Uiso 1.00							H21 H 0.34794 0.68484 0.38780 0.00000 Uiso 1.00
C22 C 0.63585 -0.36057 0.42332 0.00000 Uiso 1.00							C22 C 0.63616 -0.36083 0.43091 0.00000 Uiso 1.00							H22 H 0.35030 0.41619 0.32030 0.00000 Uiso 1.00
C23 C 0.57839 -0.37881 0.42372 0.00000 Uiso 1.00							C23 C 0.57912 -0.37917 0.42851 0.00000 Uiso 1.00							H23 H 0.51346 0.42312 0.35322 0.00000 Uiso 1.00
N24 N 0.68440 -0.38902 0.41387 0.00000 Uiso 1.00							N24 N 0.68537 -0.38989 0.42502 0.00000 Uiso 1.00							H24 H 0.51673 0.66881 0.39572 0.00000 Uiso 1.00
N25 N 0.70535 -0.29456 0.43234 0.00000 Uiso 1.00							N25 N 0.70543 -0.29479 0.44083 0.00000 Uiso 1.00							H25 H 0.68253 0.42247 0.35461 0.00000 Uiso 1.00
Ni26 Ni 0.75266 -0.35177 0.41766 0.00000 Uiso 1.00							Co26 Co 0.75312 -0.35257 0.42967 0.00000 Uiso 1.00							H26 H 0.68273 0.66037 0.42315 0.00000 Uiso 1.00
N27 N 0.79996 -0.40892 0.40282 0.00000 Uiso 1.00							N27 N 0.80037 -0.40996 0.41590 0.00000 Uiso 1.00							C27 C 0.77150 0.50542 0.36666 0.00000 Uiso 1.00
N28 N 0.82090 -0.31451 0.42172 0.00000 Uiso 1.00							N28 N 0.82110 -0.31542 0.43425 0.00000 Uiso 1.00							C28 C 0.84960 0.47024 0.34548 0.00000 Uiso 1.00
C29 C 0.95886 -0.41548 0.39142 0.00000 Uiso 1.00							C29 C 0.95943 -0.41603 0.40307 0.00000 Uiso 1.00							C29 C 0.92809 0.51215 0.34488 0.00000 Uiso 1.00
C30 C 0.97250 -0.36054 0.40233 0.00000 Uiso 1.00							C30 C 0.97271 -0.36119 0.41355 0.00000 Uiso 1.00							C30 C 0.92887 0.59067 0.36684 0.00000 Uiso 1.00
C31 C 0.92704 -0.32490 0.41267 0.00000 Uiso 1.00							C31 C 0.92714 -0.32568 0.42446 0.00000 Uiso 1.00							C31 C 0.85131 0.62519 0.38991 0.00000 Uiso 1.00
C32 C 0.86951 -0.34301 0.41245 0.00000 Uiso 1.00							C32 C 0.87003 -0.34408 0.42481 0.00000 Uiso 1.00							C32 C 0.77198 0.58413 0.38819 0.00000 Uiso 1.00
C33 C 0.85682 -0.39849 0.40137 0.00000 Uiso 1.00							C33 C 0.85757 -0.39946 0.41416 0.00000 Uiso 1.00							H33 H 0.84933 0.41225 0.32959 0.00000 Uiso 1.00
C34 C 0.90283 -0.43429 0.39074 0.00000 Uiso 1.00							C34 C 0.90335 -0.43510 0.40325 0.00000 Uiso 1.00							H34 H 0.85159 0.68333 0.40533 0.00000 Uiso 1.00
H35 H 0.93552 -0.28307 0.42239 0.00000 Uiso 1.00							H35 H 0.93553 -0.28377 0.43386 0.00000 Uiso 1.00							O35 O 0.28289 0.44010 0.49148 0.00000 Uiso 1.00
H36 H 0.99377 -0.44320 0.38217 0.00000 Uiso 1.00							H36 H 0.99428 -0.44364 0.39335 0.00000 Uiso 1.00							O36 O 0.57903 0.60443 0.55798 0.00000 Uiso 1.00
H37 H 0.89370 -0.47616 0.38163 0.00000 Uiso 1.00							H37 H 0.89429 -0.47706 0.39446 0.00000 Uiso 1.00							O37 O 0.12659 0.66047 0.50209 0.00000 Uiso 1.00
H38 H 0.61153 -0.22695 0.45196 0.00000 Uiso 1.00							H38 H 0.61030 -0.22653 0.45258 0.00000 Uiso 1.00							N38 N 0.43571 0.65629 0.54252 0.00000 Uiso 1.00
H39 H 0.51154 -0.26007 0.45188 0.00000 Uiso 1.00							H39 H 0.51049 -0.25960 0.44776 0.00000 Uiso 1.00							N39 N 0.45097 0.53543 0.52854 0.00000 Uiso 1.00
H40 H 0.56994 -0.42071 0.41437 0.00000 Uiso 1.00							H40 H 0.57150 -0.42145 0.42051 0.00000 Uiso 1.00							N40 N 0.27763 0.67054 0.52237 0.00000 Uiso 1.00
H41 H 0.49339 -0.44310 0.45556 0.00000 Uiso 1.00							H41 H 0.49412 -0.44374 0.45377 0.00000 Uiso 1.00							N41 N 0.20940 0.55361 0.49744 0.00000 Uiso 1.00
H42 H 0.43594 -0.28385 0.41117 0.00000 Uiso 1.00							H42 H 0.43557 -0.28434 0.41089 0.00000 Uiso 1.00							C42 C 0.35183 0.62971 0.52609 0.00000 Uiso 1.00
H43 H 0.39324 -0.47574 0.45650 0.00000 Uiso 1.00							H43 H 0.39409 -0.47641 0.45550 0.00000 Uiso 1.00							C43 C 0.36201 0.55338 0.51519 0.00000 Uiso 1.00
H44 H 0.06989 -0.41981 0.42370 0.00000 Uiso 1.00							H44 H 0.07081 -0.41992 0.43195 0.00000 Uiso 1.00							C44 C 0.28614 0.50890 0.50067 0.00000 Uiso 1.00
H45 H 0.11200 -0.22779 0.37836 0.00000 Uiso 1.00							H45 H 0.11054 -0.22715 0.38906 0.00000 Uiso 1.00							C45 C 0.49799 0.59877 0.54451 0.00000 Uiso 1.00
H46 H 0.21829 -0.25660 0.39202 0.00000 Uiso 1.00							H46 H 0.21690 -0.25570 0.39915 0.00000 Uiso 1.00							C46 C 0.20207 0.63111 0.50744 0.00000 Uiso 1.00
H47 H 0.17951 -0.42810 0.43165 0.00000 Uiso 1.00							H47 H 0.17943 -0.42820 0.43653 0.00000 Uiso 1.00							H47 H 0.15155 0.52719 0.48502 0.00000 Uiso 1.00
H48 H 0.32635 -0.27533 0.40292 0.00000 Uiso 1.00							H48 H 0.32689 -0.27545 0.40560 0.00000 Uiso 1.00							H48 H 0.48096 0.48590 0.51911 0.00000 Uiso 1.00
H49 H 0.28716 -0.44685 0.44214 0.00000 Uiso 1.00							H49 H 0.28830 -0.44746 0.44421 0.00000 Uiso 1.00							H49 H 0.45052 0.70953 0.55547 0.00000 Uiso 1.00
H50 H 0.71780 -0.25592 0.43905 0.00000 Uiso 1.00							H50 H 0.71685 -0.25572 0.44691 0.00000 Uiso 1.00							O50 O 0.35592 0.53915 0.68394 0.00000 Uiso 1.00
H51 H 0.67954 -0.42892 0.40630 0.00000 Uiso 1.00							H51 H 0.67984 -0.42987 0.41799 0.00000 Uiso 1.00							H51 H 0.38298 0.51175 0.64718 0.00000 Uiso 1.00
H52 H 0.82579 -0.27476 0.43007 0.00000 Uiso 1.00							H52 H 0.82686 -0.27553 0.44163 0.00000 Uiso 1.00							H52 H 0.29505 0.54750 0.66879 0.00000 Uiso 1.00
H53 H 0.78748 -0.44740 0.39527 0.00000 Uiso 1.00							H53 H 0.78863 -0.44873 0.40855 0.00000 Uiso 1.00							O53 O 0.63935 0.73013 0.49151 0.00000 Uiso 1.00
H54 H 1.01190 0.73952 0.38006 0.00000 Uiso 1.00							H54 H 1.01057 0.73966 0.39233 0.00000 Uiso 1.00							H54 H 0.69247 0.75066 0.51259 0.00000 Uiso 1.00
O55 O 0.55923 0.54290 0.70878 0.00000 Uiso 1.00							O55 O 0.55917 0.54271 0.71522 0.00000 Uiso 1.00							H55 H 0.62322 0.68726 0.52036 0.00000 Uiso 1.00
O56 O 0.75713 0.66201 0.72461 0.00000 Uiso 1.00							O56 O 0.75699 0.66175 0.73244 0.00000 Uiso 1.00							H56 H 0.28023 1.71396 0.23798 0.00000 Uiso 1.00
O57 O 0.45913 0.70161 0.72947 0.00000 Uiso 1.00							O57 O 0.45910 0.70101 0.73919 0.00000 Uiso 1.00							O57 O 0.37971 1.67429 0.28637 0.00000 Uiso 1.00
N58 N 0.66363 0.69930 0.72651 0.00000 Uiso 1.00							N58 N 0.66349 0.69910 0.73382 0.00000 Uiso 1.00							O58 O 0.31624 1.73541 0.27419 0.00000 Uiso 1.00
N59 N 0.67110 0.61181 0.71595 0.00000 Uiso 1.00							N59 N 0.67098 0.61152 0.72409 0.00000 Uiso 1.00							loop_
N60 N 0.55825 0.70621 0.72625 0.00000 Uiso 1.00							N60 N 0.55809 0.70587 0.73408 0.00000 Uiso 1.00							_geom_bond_atom_site_label_1
N61 N 0.51156 0.62383 0.71820 0.00000 Uiso 1.00							N61 N 0.51146 0.62344 0.72609 0.00000 Uiso 1.00							_geom_bond_atom_site_label_2
C62 C 0.60917 0.67944 0.72254 0.00000 Uiso 1.00							C62 C 0.60903 0.67916 0.73009 0.00000 Uiso 1.00							_geom_bond_distance
C63 C 0.61255 0.62480 0.71545 0.00000 Uiso 1.00							C63 C 0.61245 0.62451 0.72322 0.00000 Uiso 1.00							_geom_bond_site_symmetry_2
C64 C 0.56220 0.59238 0.71352 0.00000 Uiso 1.00							C64 C 0.56211 0.59210 0.72085 0.00000 Uiso 1.00							_ccdc_geom_bond_type
C65 C 0.70371 0.65726 0.72257 0.00000 Uiso 1.00							C65 C 0.70357 0.65702 0.73034 0.00000 Uiso 1.00							N1 Ni2 1.835 . S
C66 C 0.50612 0.67869 0.72494 0.00000 Uiso 1.00							C66 C 0.50604 0.67819 0.73378 0.00000 Uiso 1.00							N1 H17 1.022 . S
H67 H 0.47355 0.60328 0.71722 0.00000 Uiso 1.00							H67 H 0.47346 0.60291 0.72471 0.00000 Uiso 1.00							N1 C30 1.337 1_455 S
H68 H 0.68801 0.57463 0.71108 0.00000 Uiso 1.00							H68 H 0.68792 0.57428 0.71981 0.00000 Uiso 1.00							Ni2 N3 1.836 . S
H69 H 0.67781 0.73795 0.73267 0.00000 Uiso 1.00							H69 H 0.67756 0.73778 0.73977 0.00000 Uiso 1.00							Ni2 N4 1.839 . S
H70 H 0.55663 0.74648 0.73229 0.00000 Uiso 1.00							H70 H 0.55646 0.74614 0.74010 0.00000 Uiso 1.00							Ni2 N7 1.840 . S
O71 O 0.55851 0.64752 0.29541 0.00000 Uiso 1.00							O71 O 0.58279 0.63331 0.30519 0.00000 Uiso 1.00							N3 H18 1.021 . S
O72 O 0.50965 0.66851 0.30229 0.00000 Uiso 1.00							O72 O 0.53087 0.62031 0.29863 0.00000 Uiso 1.00							N3 C29 1.335 1_455 D
O73 O 0.59134 0.64499 0.84776 0.00000 Uiso 1.00							O73 O 0.59152 0.64446 0.85443 0.00000 Uiso 1.00							N4 C5 1.339 . D
H74 H 0.62480 0.62261 0.84051 0.00000 Uiso 1.00							H74 H 0.62529 0.62238 0.84759 0.00000 Uiso 1.00							N4 H19 1.021 . S
H75 H 0.55915 0.62035 0.84356 0.00000 Uiso 1.00							H75 H 0.55972 0.61926 0.85107 0.00000 Uiso 1.00							C5 C6 1.457 . S
O76 O 0.75255 0.77481 0.73921 0.00000 Uiso 1.00							O76 O 0.75338 0.77421 0.74641 0.00000 Uiso 1.00							C5 C11 1.398 . S
H77 H 0.75918 0.78405 0.77660 0.00000 Uiso 1.00							H77 H 0.76041 0.78408 0.78358 0.00000 Uiso 1.00							C6 N7 1.306 . D
H78 H 0.76720 0.73779 0.73628 0.00000 Uiso 1.00							H78 H 0.76727 0.73689 0.74409 0.00000 Uiso 1.00							C6 C8 1.494 . S
loop_							loop_							N7 H20 1.024 . S
_geom_bond_atom_site_label_1							_geom_bond_atom_site_label_1							C8 C9 1.495 . S
_geom_bond_atom_site_label_2							_geom_bond_atom_site_label_2							C8 H21 1.101 . S
_geom_bond_distance							_geom_bond_distance							C8 O57 1.473 1_545 S
_geom_bond_site_symmetry_2							_geom_bond_site_symmetry_2							C9 C10 1.454 . S
_ccdc_geom_bond_type							_ccdc_geom_bond_type							C9 N14 1.312 . D
C1 C6 1.404 . D							C1 C6 1.407 . D							C10 C11 1.402 . D
C1 C2 1.436 . S							C1 C2 1.430 . S							C10 N12 1.338 . S
C1 C30 1.473 1_455 S							C1 C30 1.469 1_455 S							C11 H22 1.091 . S
C2 C3 1.383 . D							C2 C3 1.386 . D							N12 Ni13 1.840 . S
C2 H54 1.091 1_445 S							C2 H54 1.091 1_445 S							N12 H23 1.021 . S
C3 H45 1.092 . S							C3 H45 1.092 . S							Ni13 N14 1.843 . S
C3 C4 1.418 . S							C3 C4 1.413 . S							Ni13 N16 1.832 . S
C4 N8 1.345 . D							C4 N8 1.354 . D							Ni13 N15 1.838 . S
C4 C5 1.445 . S							C4 C5 1.439 . S							N14 H24 1.024 . S
C5 N7 1.354 . D							C5 N7 1.362 . D							N15 H25 1.022 . S
C5 C6 1.409 . S							C5 C6 1.402 . S							N15 C27 1.338 . S
C6 H44 1.092 . S							C6 H44 1.091 . S							N16 H26 1.032 . S
N7 H47 1.022 . S							N7 H47 1.023 . S							N16 C32 1.331 . D
N7 Ni9 1.839 . S							N7 Co9 1.833 . S							C27 C28 1.397 . D
N8 H46 1.022 . S							N8 H46 1.023 . S							C27 C32 1.481 . S
N8 Ni9 1.840 . S							N8 Co9 1.841 . S							C28 C29 1.398 . S
Ni9 N10 1.840 . S							Co9 N10 1.838 . S							C28 H33 1.091 . S
Ni9 N11 1.839 . S							Co9 N11 1.834 . S							C29 C30 1.480 . S
N10 C16 1.345 . D							N10 C16 1.352 . D							C29 N3 1.335 1_655 D
N10 H49 1.022 . S							N10 H49 1.023 . S							C30 C31 1.397 . D
N11 H48 1.022 . S							N11 H48 1.023 . S							C30 N1 1.337 1_655 S
N11 C15 1.354 . D							N11 C15 1.363 . D							C31 C32 1.401 . S
C12 C13 1.436 . S							C12 C13 1.430 . S							C31 H34 1.091 . S
C12 C17 1.382 . D							C12 C17 1.385 . D							O35 C44 1.253 . D
C12 H41 1.091 . S							C12 H41 1.090 . S							O36 C45 1.249 . D
C13 C18 1.471 . S							C13 C18 1.468 . S							O37 C46 1.254 . S
C13 C14 1.404 . D							C13 C14 1.407 . D							N38 C42 1.386 . S
C14 H42 1.091 . S							C14 H42 1.091 . S							N38 C45 1.395 . S
C14 C15 1.409 . S							C14 C15 1.402 . S							N38 H49 1.017 . S
C15 C16 1.445 . S							C15 C16 1.440 . S							N39 C43 1.399 . S
C16 C17 1.418 . S							C16 C17 1.413 . S							N39 C45 1.378 . S
C17 H43 1.092 . S							C17 H43 1.092 . S							N39 H48 1.016 . S
C18 C23 1.403 . D							C18 C23 1.405 . D							N40 C42 1.336 . S
C18 C19 1.435 . S							C18 C19 1.430 . S							N40 C46 1.370 . D
C19 H39 1.091 . S							C19 H39 1.090 . S							N41 C44 1.406 . S
C19 C20 1.382 . D							C19 C20 1.386 . D							N41 C46 1.414 . S
C20 C21 1.418 . S							C20 C21 1.413 . S							N41 H47 1.020 . S
C20 H38 1.092 . S							C20 H38 1.092 . S							C42 C43 1.399 . D
C21 N25 1.345 . D							C21 N25 1.353 . D							C43 C44 1.421 . S
C21 C22 1.445 . S							C21 C22 1.438 . S							O50 H51 0.974 . S
C22 N24 1.353 . D							C22 N24 1.361 . D							O50 H52 0.974 . S
C22 C23 1.409 . S							C22 C23 1.402 . S							O53 H54 0.974 . S
C23 H40 1.091 . S							C23 H40 1.090 . S							O53 H55 0.993 . S
N24 H51 1.022 . S							N24 H51 1.023 . S							H56 O58 0.982 . S
N24 Ni26 1.840 . S							N24 Co26 1.832 . S							O57 O58 1.475 . S
N25 H50 1.022 . S							N25 H50 1.024 . S							O57 C8 1.473 1_565 S
N25 Ni26 1.840 . S							N25 Co26 1.841 . S
Ni26 N27 1.839 . S							Co26 N27 1.838 . S
Ni26 N28 1.840 . S							Co26 N28 1.834 . S
N27 C33 1.345 . D							N27 C33 1.354 . D
N27 H53 1.022 . S							N27 H53 1.023 . S
N28 H52 1.022 . S							N28 H52 1.023 . S
N28 C32 1.354 . D							N28 C32 1.363 . D
C29 C30 1.436 . S							C29 C30 1.429 . S
C29 C34 1.382 . D							C29 C34 1.386 . D
C29 H36 1.091 . S							C29 H36 1.091 . S
C30 C31 1.405 . D							C30 C31 1.407 . D
C30 C1 1.473 1_655 S							C30 C1 1.469 1_655 S
C31 H35 1.092 . S							C31 H35 1.091 . S
C31 C32 1.410 . S							C31 C32 1.402 . S
C32 C33 1.445 . S							C32 C33 1.439 . S
C33 C34 1.418 . S							C33 C34 1.413 . S
C34 H37 1.092 . S							C34 H37 1.092 . S
H54 C2 1.091 1_665 S							H54 C2 1.091 1_665 S
O55 C64 1.245 . D							O55 C64 1.245 . D
O56 C65 1.246 . D							O56 C65 1.246 . D
O57 C66 1.237 . D							O57 C66 1.237 . D
N58 C62 1.361 . S							N58 C62 1.361 . S
N58 C65 1.407 . S							N58 C65 1.407 . S
N58 H69 1.032 . S							N58 H69 1.032 . S
N59 C63 1.397 . S							N59 C63 1.397 . S
N59 C65 1.375 . S							N59 C65 1.375 . S
N59 H68 1.016 . S							N59 H68 1.016 . S
N60 C62 1.361 . S							N60 C62 1.361 . S
N60 C66 1.392 . S							N60 C66 1.392 . S
N60 H70 1.019 . S							N60 H70 1.019 . S
N61 C64 1.418 . S							N61 C64 1.419 . S
N61 C66 1.387 . S							N61 C66 1.388 . S
N61 H67 1.021 . S							N61 H67 1.021 . S
C62 C63 1.379 . D							C62 C63 1.379 . D
C63 C64 1.423 . S							C63 C64 1.423 . S
O71 O72 1.261 . D							O71 O72 1.258 . D
O73 H74 0.974 . S							O73 H74 0.974 . S
O73 H75 0.974 . S							O73 H75 0.974 . S
O76 H77 0.975 . S							O76 H77 0.975 . S
O76 H78 0.989 . S							O76 H78 0.989 . S

## Sheet: Fig. 4b_step 2
Ni-DAB							Co-DAB							Ni-BTA
data_2.DAB_UA_O2_ads							data_2.DAB_UA_O2_H2O							data_Ni-BTA_1
_audit_creation_date 2024-06-23							_audit_creation_date 2024-06-23							_audit_creation_date 2024-06-23
_audit_creation_method							_audit_creation_method							_audit_creation_method
_symmetry_space_group_name_H-M 'P1'							_symmetry_space_group_name_H-M 'P1'							_symmetry_space_group_name_H-M 'P1'
_symmetry_Int_Tables_number 1							_symmetry_Int_Tables_number 1							_symmetry_Int_Tables_number 1
_symmetry_cell_setting triclinic							_symmetry_cell_setting triclinic							_symmetry_cell_setting triclinic
loop_							loop_							loop_
_symmetry_equiv_pos_as_xyz							_symmetry_equiv_pos_as_xyz							_symmetry_equiv_pos_as_xyz
x,y,z							x,y,z							x,y,z
_cell_length_a 23.2000							_cell_length_a 23.2000							_cell_length_a 14.9997
_cell_length_b 25.0000							_cell_length_b 25.0000							_cell_length_b 18.0000
_cell_length_c 20.0000							_cell_length_c 20.0000							_cell_length_c 20.0000
_cell_angle_alpha 90.0000							_cell_angle_alpha 90.0000							_cell_angle_alpha 90.0000
_cell_angle_beta 90.0000							_cell_angle_beta 90.0000							_cell_angle_beta 90.0000
_cell_angle_gamma 90.0000							_cell_angle_gamma 90.0000							_cell_angle_gamma 90.0000
loop_							loop_							loop_
_atom_site_label							_atom_site_label							_atom_site_label
_atom_site_type_symbol							_atom_site_type_symbol							_atom_site_type_symbol
_atom_site_fract_x							_atom_site_fract_x							_atom_site_fract_x
_atom_site_fract_y							_atom_site_fract_y							_atom_site_fract_y
_atom_site_fract_z							_atom_site_fract_z							_atom_site_fract_z
_atom_site_U_iso_or_equiv							_atom_site_U_iso_or_equiv							_atom_site_U_iso_or_equiv
_atom_site_adp_type							_atom_site_adp_type							_atom_site_adp_type
_atom_site_occupancy							_atom_site_occupancy							_atom_site_occupancy
C1 C 0.03239 -0.34313 0.53191 0.00000 Uiso 1.00							C1 C 0.03306 -0.34207 0.50370 0.00000 Uiso 1.00							N1 N 0.01000 0.62073 0.36078 0.00000 Uiso 1.00
C2 C 0.04546 -0.28855 0.51560 0.00000 Uiso 1.00							C2 C 0.04656 -0.28748 0.48911 0.00000 Uiso 1.00							Ni2 Ni 0.09946 0.55757 0.33458 0.00000 Uiso 1.00
C3 C 0.10133 -0.26960 0.51135 0.00000 Uiso 1.00							C3 C 0.10281 -0.26867 0.48842 0.00000 Uiso 1.00							N3 N 0.00901 0.48954 0.32587 0.00000 Uiso 1.00
C4 C 0.14791 -0.30498 0.52371 0.00000 Uiso 1.00							C4 C 0.14862 -0.30415 0.50299 0.00000 Uiso 1.00							N4 N 0.18949 0.49159 0.31532 0.00000 Uiso 1.00
C5 C 0.13575 -0.36004 0.54053 0.00000 Uiso 1.00							C5 C 0.13586 -0.35927 0.51753 0.00000 Uiso 1.00							C5 C 0.27182 0.51686 0.32753 0.00000 Uiso 1.00
C6 C 0.07839 -0.37815 0.54470 0.00000 Uiso 1.00							C6 C 0.07871 -0.37756 0.51718 0.00000 Uiso 1.00							C6 C 0.27143 0.59594 0.34304 0.00000 Uiso 1.00
N7 N 0.18469 -0.38838 0.55059 0.00000 Uiso 1.00							N7 N 0.18462 -0.38784 0.53058 0.00000 Uiso 1.00							N7 N 0.19128 0.62409 0.34645 0.00000 Uiso 1.00
N8 N 0.20481 -0.29472 0.52166 0.00000 Uiso 1.00							N8 N 0.20592 -0.29393 0.50529 0.00000 Uiso 1.00							C8 C 0.35517 0.64010 0.35068 0.00000 Uiso 1.00
Ni9 Ni 0.25251 -0.35177 0.53932 0.00000 Uiso 1.00							Co9 Co 0.25280 -0.35109 0.52522 0.00000 Uiso 1.00							C9 C 0.43178 0.58981 0.36604 0.00000 Uiso 1.00
N10 N 0.29986 -0.40911 0.55636 0.00000 Uiso 1.00							N10 N 0.29974 -0.40831 0.54472 0.00000 Uiso 1.00							C10 C 0.42952 0.51065 0.35157 0.00000 Uiso 1.00
N11 N 0.32055 -0.31530 0.52883 0.00000 Uiso 1.00							N11 N 0.32102 -0.31444 0.51911 0.00000 Uiso 1.00							C11 C 0.35082 0.47573 0.33054 0.00000 Uiso 1.00
C12 C 0.45904 -0.41654 0.56166 0.00000 Uiso 1.00							C12 C 0.45923 -0.41614 0.55511 0.00000 Uiso 1.00							N12 N 0.50893 0.47886 0.36211 0.00000 Uiso 1.00
C13 C 0.47246 -0.36172 0.54699 0.00000 Uiso 1.00							C13 C 0.47290 -0.36148 0.54114 0.00000 Uiso 1.00							Ni13 Ni 0.59936 0.54300 0.38511 0.00000 Uiso 1.00
C14 C 0.42677 -0.32615 0.53548 0.00000 Uiso 1.00							C14 C 0.42728 -0.32574 0.52849 0.00000 Uiso 1.00							N14 N 0.50980 0.61302 0.38716 0.00000 Uiso 1.00
C15 C 0.36928 -0.34400 0.53875 0.00000 Uiso 1.00							C15 C 0.36992 -0.34342 0.53031 0.00000 Uiso 1.00							N15 N 0.68977 0.47600 0.37070 0.00000 Uiso 1.00
C16 C 0.35678 -0.39919 0.55436 0.00000 Uiso 1.00							C16 C 0.35708 -0.39850 0.54508 0.00000 Uiso 1.00							N16 N 0.69036 0.60784 0.40328 0.00000 Uiso 1.00
C17 C 0.40304 -0.43508 0.56568 0.00000 Uiso 1.00							C17 C 0.40287 -0.43446 0.55760 0.00000 Uiso 1.00							H17 H 0.01833 0.67316 0.37929 0.00000 Uiso 1.00
C18 C 0.53267 -0.34367 0.54690 0.00000 Uiso 1.00							C18 C 0.53296 -0.34309 0.54180 0.00000 Uiso 1.00							H18 H 0.01511 0.43561 0.31067 0.00000 Uiso 1.00
C19 C 0.54563 -0.28818 0.55708 0.00000 Uiso 1.00							C19 C 0.54649 -0.28820 0.55383 0.00000 Uiso 1.00							H19 H 0.18316 0.43569 0.30799 0.00000 Uiso 1.00
C20 C 0.60138 -0.26905 0.55987 0.00000 Uiso 1.00							C20 C 0.60277 -0.26953 0.55666 0.00000 Uiso 1.00							H20 H 0.18606 0.67921 0.35854 0.00000 Uiso 1.00
C21 C 0.64790 -0.30513 0.55172 0.00000 Uiso 1.00							C21 C 0.64902 -0.30538 0.54658 0.00000 Uiso 1.00							H21 H 0.34794 0.68484 0.38780 0.00000 Uiso 1.00
C22 C 0.63586 -0.36119 0.54133 0.00000 Uiso 1.00							C22 C 0.63669 -0.36097 0.53431 0.00000 Uiso 1.00							H22 H 0.35030 0.41619 0.32030 0.00000 Uiso 1.00
C23 C 0.57856 -0.37955 0.53919 0.00000 Uiso 1.00							C23 C 0.57916 -0.37907 0.53221 0.00000 Uiso 1.00							H23 H 0.51346 0.42312 0.35322 0.00000 Uiso 1.00
N24 N 0.68469 -0.39026 0.53590 0.00000 Uiso 1.00							N24 N 0.68537 -0.39001 0.52518 0.00000 Uiso 1.00							H24 H 0.51673 0.66881 0.39572 0.00000 Uiso 1.00
N25 N 0.70468 -0.29478 0.55348 0.00000 Uiso 1.00							N25 N 0.70621 -0.29535 0.54707 0.00000 Uiso 1.00							H25 H 0.68253 0.42247 0.35461 0.00000 Uiso 1.00
Ni26 Ni 0.75237 -0.35280 0.54286 0.00000 Uiso 1.00							Co26 Co 0.75345 -0.35293 0.53026 0.00000 Uiso 1.00							H26 H 0.68273 0.66037 0.42315 0.00000 Uiso 1.00
N27 N 0.80005 -0.41074 0.53160 0.00000 Uiso 1.00							N27 N 0.80068 -0.40999 0.51141 0.00000 Uiso 1.00							C27 C 0.77150 0.50542 0.36666 0.00000 Uiso 1.00
N28 N 0.82010 -0.31523 0.54913 0.00000 Uiso 1.00							N28 N 0.82139 -0.31550 0.53383 0.00000 Uiso 1.00							C28 C 0.84960 0.47024 0.34548 0.00000 Uiso 1.00
C29 C 0.95926 -0.41715 0.52471 0.00000 Uiso 1.00							C29 C 0.95960 -0.41561 0.49215 0.00000 Uiso 1.00							C29 C 0.92809 0.51215 0.34488 0.00000 Uiso 1.00
C30 C 0.97222 -0.36148 0.53354 0.00000 Uiso 1.00							C30 C 0.97292 -0.36071 0.50505 0.00000 Uiso 1.00							C30 C 0.92887 0.59067 0.36684 0.00000 Uiso 1.00
C31 C 0.92631 -0.32567 0.54258 0.00000 Uiso 1.00							C31 C 0.92734 -0.32535 0.51939 0.00000 Uiso 1.00							C31 C 0.85131 0.62519 0.38991 0.00000 Uiso 1.00
C32 C 0.86896 -0.34412 0.54195 0.00000 Uiso 1.00							C32 C 0.87023 -0.34391 0.52112 0.00000 Uiso 1.00							C32 C 0.77198 0.58413 0.38819 0.00000 Uiso 1.00
C33 C 0.85689 -0.40026 0.53212 0.00000 Uiso 1.00							C33 C 0.85778 -0.39937 0.50808 0.00000 Uiso 1.00							H33 H 0.84933 0.41225 0.32959 0.00000 Uiso 1.00
C34 C 0.90342 -0.43640 0.52395 0.00000 Uiso 1.00							C34 C 0.90356 -0.43482 0.49344 0.00000 Uiso 1.00							H34 H 0.85159 0.68333 0.40533 0.00000 Uiso 1.00
H35 H 0.93410 -0.28319 0.55127 0.00000 Uiso 1.00							H35 H 0.93584 -0.28350 0.53140 0.00000 Uiso 1.00							O35 O 0.28289 0.44010 0.49148 0.00000 Uiso 1.00
H36 H 0.99446 -0.44534 0.51690 0.00000 Uiso 1.00							H36 H 0.99437 -0.44320 0.47959 0.00000 Uiso 1.00							O36 O 0.57903 0.60443 0.55798 0.00000 Uiso 1.00
H37 H 0.89473 -0.47887 0.51615 0.00000 Uiso 1.00							H37 H 0.89455 -0.47680 0.48259 0.00000 Uiso 1.00							O37 O 0.12659 0.66047 0.50209 0.00000 Uiso 1.00
H38 H 0.60998 -0.22687 0.56995 0.00000 Uiso 1.00							H38 H 0.61143 -0.22740 0.56697 0.00000 Uiso 1.00							N38 N 0.43571 0.65629 0.54252 0.00000 Uiso 1.00
H39 H 0.51033 -0.26017 0.56515 0.00000 Uiso 1.00							H39 H 0.51151 -0.26010 0.56333 0.00000 Uiso 1.00							N39 N 0.45097 0.53543 0.52854 0.00000 Uiso 1.00
H40 H 0.57101 -0.42207 0.53075 0.00000 Uiso 1.00							H40 H 0.57114 -0.42123 0.52185 0.00000 Uiso 1.00							N40 N 0.27763 0.67054 0.52237 0.00000 Uiso 1.00
H41 H 0.49403 -0.44437 0.57229 0.00000 Uiso 1.00							H41 H 0.49395 -0.44414 0.56625 0.00000 Uiso 1.00							N41 N 0.20940 0.55361 0.49744 0.00000 Uiso 1.00
H42 H 0.43479 -0.28428 0.52317 0.00000 Uiso 1.00							H42 H 0.43572 -0.28402 0.51574 0.00000 Uiso 1.00							C42 C 0.35183 0.62971 0.52609 0.00000 Uiso 1.00
H43 H 0.39422 -0.47682 0.57800 0.00000 Uiso 1.00							H43 H 0.39373 -0.47626 0.56943 0.00000 Uiso 1.00							C43 C 0.36201 0.55338 0.51519 0.00000 Uiso 1.00
H44 H 0.07074 -0.41969 0.55889 0.00000 Uiso 1.00							H44 H 0.07024 -0.41924 0.53011 0.00000 Uiso 1.00							C44 C 0.28614 0.50890 0.50067 0.00000 Uiso 1.00
H45 H 0.10977 -0.22800 0.49774 0.00000 Uiso 1.00							H45 H 0.11190 -0.22691 0.47632 0.00000 Uiso 1.00							C45 C 0.49799 0.59877 0.54451 0.00000 Uiso 1.00
H46 H 0.21689 -0.25661 0.50953 0.00000 Uiso 1.00							H46 H 0.21778 -0.25539 0.49486 0.00000 Uiso 1.00							C46 C 0.20207 0.63111 0.50744 0.00000 Uiso 1.00
H47 H 0.18009 -0.42785 0.56271 0.00000 Uiso 1.00							H47 H 0.17845 -0.42747 0.54119 0.00000 Uiso 1.00							H47 H 0.15155 0.52719 0.48502 0.00000 Uiso 1.00
H48 H 0.32553 -0.27569 0.51767 0.00000 Uiso 1.00							H48 H 0.32719 -0.27480 0.50856 0.00000 Uiso 1.00							H48 H 0.48096 0.48590 0.51911 0.00000 Uiso 1.00
H49 H 0.28740 -0.44728 0.56757 0.00000 Uiso 1.00							H49 H 0.28788 -0.44687 0.55505 0.00000 Uiso 1.00							H49 H 0.45052 0.70953 0.55547 0.00000 Uiso 1.00
H50 H 0.71683 -0.25599 0.56134 0.00000 Uiso 1.00							H50 H 0.71786 -0.25647 0.55557 0.00000 Uiso 1.00							O50 O 0.35592 0.53915 0.68394 0.00000 Uiso 1.00
H51 H 0.68011 -0.43059 0.52957 0.00000 Uiso 1.00							H51 H 0.67930 -0.42997 0.51665 0.00000 Uiso 1.00							H51 H 0.38298 0.51175 0.64718 0.00000 Uiso 1.00
H52 H 0.82473 -0.27498 0.55617 0.00000 Uiso 1.00							H52 H 0.82724 -0.27569 0.54346 0.00000 Uiso 1.00							H52 H 0.29505 0.54750 0.66879 0.00000 Uiso 1.00
H53 H 0.78793 -0.44964 0.52454 0.00000 Uiso 1.00							H53 H 0.78910 -0.44878 0.50203 0.00000 Uiso 1.00							O53 O 0.63935 0.73013 0.49151 0.00000 Uiso 1.00
H54 H 1.01022 0.73889 0.50443 0.00000 Uiso 1.00							H54 H 1.01177 0.74013 0.47660 0.00000 Uiso 1.00							H54 H 0.69247 0.75066 0.51259 0.00000 Uiso 1.00
O55 O 0.56074 0.54264 0.68953 0.00000 Uiso 1.00							O55 O 0.56190 0.54369 0.67845 0.00000 Uiso 1.00							H55 H 0.62322 0.68726 0.52036 0.00000 Uiso 1.00
O56 O 0.75734 0.66200 0.71965 0.00000 Uiso 1.00							O56 O 0.75810 0.66382 0.70673 0.00000 Uiso 1.00							H56 H 0.28023 1.71396 0.23798 0.00000 Uiso 1.00
O57 O 0.45888 0.69932 0.72224 0.00000 Uiso 1.00							O57 O 0.45951 0.70019 0.71064 0.00000 Uiso 1.00							O57 O 0.37971 1.67429 0.28637 0.00000 Uiso 1.00
N58 N 0.66351 0.69805 0.72710 0.00000 Uiso 1.00							N58 N 0.66417 0.69977 0.71354 0.00000 Uiso 1.00							O58 O 0.31624 1.73541 0.27419 0.00000 Uiso 1.00
N59 N 0.67185 0.61141 0.70725 0.00000 Uiso 1.00							N59 N 0.67273 0.61308 0.69428 0.00000 Uiso 1.00							loop_
N60 N 0.55804 0.70416 0.72622 0.00000 Uiso 1.00							N60 N 0.55866 0.70551 0.71314 0.00000 Uiso 1.00							_geom_bond_atom_site_label_1
N61 N 0.51229 0.62214 0.70901 0.00000 Uiso 1.00							N61 N 0.51317 0.62331 0.69629 0.00000 Uiso 1.00							_geom_bond_atom_site_label_2
C62 C 0.60924 0.67799 0.72077 0.00000 Uiso 1.00							C62 C 0.60994 0.67951 0.70758 0.00000 Uiso 1.00							_geom_bond_distance
C63 C 0.61322 0.62385 0.70819 0.00000 Uiso 1.00							C63 C 0.61407 0.62537 0.69509 0.00000 Uiso 1.00							_geom_bond_site_symmetry_2
C64 C 0.56326 0.59152 0.70101 0.00000 Uiso 1.00							C64 C 0.56422 0.59274 0.68885 0.00000 Uiso 1.00							_ccdc_geom_bond_type
C65 C 0.70401 0.65684 0.71790 0.00000 Uiso 1.00							C65 C 0.70480 0.65857 0.70485 0.00000 Uiso 1.00							N1 Ni2 1.835 . S
C66 C 0.50622 0.67674 0.71922 0.00000 Uiso 1.00							C66 C 0.50691 0.67783 0.70687 0.00000 Uiso 1.00							N1 H17 1.022 . S
H67 H 0.47456 0.60208 0.70136 0.00000 Uiso 1.00							H67 H 0.47542 0.60286 0.69069 0.00000 Uiso 1.00							N1 C30 1.337 1_455 S
H68 H 0.68918 0.57584 0.69321 0.00000 Uiso 1.00							H68 H 0.69018 0.57703 0.68248 0.00000 Uiso 1.00							Ni2 N3 1.836 . S
H69 H 0.67748 0.73670 0.73494 0.00000 Uiso 1.00							H69 H 0.67791 0.73849 0.72116 0.00000 Uiso 1.00							Ni2 N4 1.839 . S
H70 H 0.55590 0.74419 0.73516 0.00000 Uiso 1.00							H70 H 0.55638 0.74559 0.72174 0.00000 Uiso 1.00							Ni2 N7 1.840 . S
O71 O 0.57550 0.64739 0.37802 0.00000 Uiso 1.00							O71 O 0.58093 0.63408 0.41927 0.00000 Uiso 1.00							N3 H18 1.021 . S
O72 O 0.53002 0.67476 0.38345 0.00000 Uiso 1.00							O72 O 0.57078 0.59196 0.38537 0.00000 Uiso 1.00							N3 C29 1.335 1_455 D
O73 O 0.59170 0.64637 0.87612 0.00000 Uiso 1.00							O73 O 0.59266 0.64433 0.86264 0.00000 Uiso 1.00							N4 C5 1.339 . D
H74 H 0.62597 0.62593 0.86443 0.00000 Uiso 1.00							H74 H 0.62580 0.62298 0.84927 0.00000 Uiso 1.00							N4 H19 1.021 . S
H75 H 0.56033 0.62203 0.86516 0.00000 Uiso 1.00							H75 H 0.56012 0.62098 0.85300 0.00000 Uiso 1.00							C5 C6 1.457 . S
O76 O 0.75289 0.77349 0.73601 0.00000 Uiso 1.00							O76 O 0.75400 0.77577 0.71811 0.00000 Uiso 1.00							C5 C11 1.398 . S
H77 H 0.76181 0.78216 0.78240 0.00000 Uiso 1.00							H77 H 0.76546 0.78650 0.76304 0.00000 Uiso 1.00							C6 N7 1.306 . D
H78 H 0.76638 0.73609 0.73098 0.00000 Uiso 1.00							H78 H 0.76771 0.73836 0.71450 0.00000 Uiso 1.00							C6 C8 1.494 . S
loop_							loop_							N7 H20 1.024 . S
_geom_bond_atom_site_label_1							_geom_bond_atom_site_label_1							C8 C9 1.495 . S
_geom_bond_atom_site_label_2							_geom_bond_atom_site_label_2							C8 H21 1.101 . S
_geom_bond_distance							_geom_bond_distance							C8 O57 1.473 1_545 S
_geom_bond_site_symmetry_2							_geom_bond_site_symmetry_2							C9 C10 1.454 . S
_ccdc_geom_bond_type							_ccdc_geom_bond_type							C9 N14 1.312 . D
C1 C6 1.404 . D							C1 C6 1.408 . D							C10 C11 1.402 . D
C1 C2 1.435 . S							C1 C2 1.431 . S							C10 N12 1.338 . S
C1 C30 1.470 1_455 S							C1 C30 1.471 1_455 S							C11 H22 1.091 . S
C2 C3 1.383 . D							C2 C3 1.387 . D							N12 Ni13 1.840 . S
C2 H54 1.090 1_445 S							C2 H54 1.091 1_445 S							N12 H23 1.021 . S
C3 H45 1.093 . S							C3 H45 1.092 . S							Ni13 N14 1.843 . S
C3 C4 1.418 . S							C3 C4 1.415 . S							Ni13 N16 1.832 . S
C4 N8 1.345 . D							C4 N8 1.355 . D							Ni13 N15 1.838 . S
C4 C5 1.445 . S							C4 C5 1.439 . S							N14 H24 1.024 . S
C5 N7 1.353 . D							C5 N7 1.363 . D							N15 H25 1.022 . S
C5 C6 1.408 . S							C5 C6 1.403 . S							N15 C27 1.338 . S
C6 H44 1.091 . S							C6 H44 1.091 . S							N16 H26 1.032 . S
N7 H47 1.022 . S							N7 H47 1.023 . S							N16 C32 1.331 . D
N7 Ni9 1.834 . S							N7 Co9 1.833 . S							C27 C28 1.397 . D
N8 H46 1.022 . S							N8 H46 1.024 . S							C27 C32 1.481 . S
N8 Ni9 1.840 . S							N8 Co9 1.839 . S							C28 C29 1.398 . S
Ni9 N10 1.838 . S							Co9 N10 1.840 . S							C28 H33 1.091 . S
Ni9 N11 1.835 . S							Co9 N11 1.833 . S							C29 C30 1.480 . S
N10 C16 1.344 . D							N10 C16 1.353 . D							C29 N3 1.335 1_655 D
N10 H49 1.022 . S							N10 H49 1.023 . S							C30 C31 1.397 . D
N11 H48 1.022 . S							N11 H48 1.023 . S							C30 N1 1.337 1_655 S
N11 C15 1.353 . D							N11 C15 1.364 . D							C31 C32 1.401 . S
C12 C13 1.436 . S							C12 C13 1.431 . S							C31 H34 1.091 . S
C12 C17 1.382 . D							C12 C17 1.386 . D							O35 C44 1.253 . D
C12 H41 1.090 . S							C12 H41 1.090 . S							O36 C45 1.249 . D
C13 C18 1.468 . S							C13 C18 1.467 . S							O37 C46 1.254 . S
C13 C14 1.403 . D							C13 C14 1.408 . D							N38 C42 1.386 . S
C14 H42 1.091 . S							C14 H42 1.091 . S							N38 C45 1.395 . S
C14 C15 1.408 . S							C14 C15 1.403 . S							N38 H49 1.017 . S
C15 C16 1.444 . S							C15 C16 1.439 . S							N39 C43 1.399 . S
C16 C17 1.417 . S							C16 C17 1.414 . S							N39 C45 1.378 . S
C17 H43 1.092 . S							C17 H43 1.092 . S							N39 H48 1.016 . S
C18 C23 1.401 . D							C18 C23 1.412 . D							N40 C42 1.336 . S
C18 C19 1.434 . S							C18 C19 1.428 . S							N40 C46 1.370 . D
C19 H39 1.090 . S							C19 H39 1.090 . S							N41 C44 1.406 . S
C19 C20 1.380 . D							C19 C20 1.388 . D							N41 C46 1.414 . S
C20 C21 1.416 . S							C20 C21 1.413 . S							N41 H47 1.020 . S
C20 H38 1.092 . S							C20 H38 1.092 . S							C42 C43 1.399 . D
C21 N25 1.343 . D							C21 N25 1.350 . D							C43 C44 1.421 . S
C21 C22 1.444 . S							C21 C22 1.440 . S							O50 H51 0.974 . S
C22 N24 1.350 . D							C22 N24 1.355 . D							O50 H52 0.974 . S
C22 C23 1.407 . S							C22 C23 1.410 . S							O53 H54 0.974 . S
C23 H40 1.090 . S							C23 H40 1.090 . S							O53 H55 0.993 . S
N24 H51 1.022 . S							N24 H51 1.023 . S							H56 O58 0.982 . S
N24 Ni26 1.834 . S							N24 Co26 1.834 . S							O57 O58 1.475 . S
N25 H50 1.022 . S							N25 H50 1.023 . S							O57 C8 1.473 1_565 S
N25 Ni26 1.837 . S							N25 Co26 1.840 . S
Ni26 N27 1.836 . S							Co26 N27 1.838 . S
Ni26 N28 1.835 . S							Co26 N28 1.835 . S
N27 C33 1.345 . D							N27 C33 1.353 . D
N27 H53 1.022 . S							N27 H53 1.024 . S
N28 H52 1.022 . S							N28 H52 1.023 . S
N28 C32 1.352 . D							N28 C32 1.361 . D
C29 C30 1.435 . S							C29 C30 1.430 . S
C29 C34 1.382 . D							C29 C34 1.386 . D
C29 H36 1.090 . S							C29 H36 1.091 . S
C30 C31 1.403 . D							C30 C31 1.408 . D
C30 C1 1.470 1_655 S							C30 C1 1.471 1_655 S
C31 H35 1.091 . S							C31 H35 1.091 . S
C31 C32 1.408 . S							C31 C32 1.404 . S
C32 C33 1.445 . S							C32 C33 1.440 . S
C33 C34 1.417 . S							C33 C34 1.414 . S
C34 H37 1.092 . S							C34 H37 1.092 . S
H54 C2 1.090 1_665 S							H54 C2 1.091 1_665 S
O55 C64 1.245 . D							O55 C64 1.245 . D
O56 C65 1.244 . D							O56 C65 1.244 . D
O57 C66 1.236 . D							O57 C66 1.236 . D
N58 C62 1.361 . S							N58 C62 1.361 . S
N58 C65 1.406 . S							N58 C65 1.407 . S
N58 H69 1.031 . S							N58 H69 1.031 . S
N59 C63 1.395 . S							N59 C63 1.395 . S
N59 C65 1.376 . S							N59 C65 1.375 . S
N59 H68 1.016 . S							N59 H68 1.016 . S
N60 C62 1.360 . S							N60 C62 1.360 . S
N60 C66 1.391 . S							N60 C66 1.391 . S
N60 H70 1.018 . S							N60 H70 1.018 . S
N61 C64 1.418 . S							N61 C64 1.417 . S
N61 C66 1.387 . S							N61 C66 1.387 . S
N61 H67 1.020 . S							N61 H67 1.020 . S
C62 C63 1.380 . D							C62 C63 1.380 . D
C63 C64 1.420 . S							C63 C64 1.421 . S
O71 O72 1.262 . D							O71 O72 1.274 . D
O73 H74 0.974 . S							O73 H74 0.974 . S
O73 H75 0.974 . S							O73 H75 0.974 . S
O76 H77 0.975 . S							O76 H77 0.975 . S
O76 H78 0.991 . S							O76 H78 0.991 . S

## Sheet: Fig. 4b_step 3
Ni-DAB							Co-DAB							Ni-BTA
data_3.DAB_UA_OOH							data_3.DAB_UA_OOH_H2O							data_Ni-BTA_O_H2O
_audit_creation_date 2024-06-23							_audit_creation_date 2024-06-23							_audit_creation_date 2024-06-23
_audit_creation_method							_audit_creation_method							_audit_creation_method
_symmetry_space_group_name_H-M 'P1'							_symmetry_space_group_name_H-M 'P1'							_symmetry_space_group_name_H-M 'P1'
_symmetry_Int_Tables_number 1							_symmetry_Int_Tables_number 1							_symmetry_Int_Tables_number 1
_symmetry_cell_setting triclinic							_symmetry_cell_setting triclinic							_symmetry_cell_setting triclinic
loop_							loop_							loop_
_symmetry_equiv_pos_as_xyz							_symmetry_equiv_pos_as_xyz							_symmetry_equiv_pos_as_xyz
x,y,z							x,y,z							x,y,z
_cell_length_a 23.2000							_cell_length_a 23.2000							_cell_length_a 14.9997
_cell_length_b 25.0000							_cell_length_b 25.0000							_cell_length_b 18.0000
_cell_length_c 20.0000							_cell_length_c 20.0000							_cell_length_c 20.0000
_cell_angle_alpha 90.0000							_cell_angle_alpha 90.0000							_cell_angle_alpha 90.0000
_cell_angle_beta 90.0000							_cell_angle_beta 90.0000							_cell_angle_beta 90.0000
_cell_angle_gamma 90.0000							_cell_angle_gamma 90.0000							_cell_angle_gamma 90.0000
loop_							loop_							loop_
_atom_site_label							_atom_site_label							_atom_site_label
_atom_site_type_symbol							_atom_site_type_symbol							_atom_site_type_symbol
_atom_site_fract_x							_atom_site_fract_x							_atom_site_fract_x
_atom_site_fract_y							_atom_site_fract_y							_atom_site_fract_y
_atom_site_fract_z							_atom_site_fract_z							_atom_site_fract_z
_atom_site_U_iso_or_equiv							_atom_site_U_iso_or_equiv							_atom_site_U_iso_or_equiv
_atom_site_adp_type							_atom_site_adp_type							_atom_site_adp_type
_atom_site_occupancy							_atom_site_occupancy							_atom_site_occupancy
C1 C 0.03572 -0.34962 0.57043 0.00000 Uiso 1.00							C1 C 0.03695 -0.34335 0.57243 0.00000 Uiso 1.00							N1 N 0.01102 0.62181 0.36204 0.00000 Uiso 1.00
C2 C 0.04893 -0.29329 0.57125 0.00000 Uiso 1.00							C2 C 0.05026 -0.28730 0.57408 0.00000 Uiso 1.00							Ni2 Ni 0.10089 0.55787 0.33812 0.00000 Uiso 1.00
C3 C 0.10452 -0.27394 0.57019 0.00000 Uiso 1.00							C3 C 0.10617 -0.26824 0.57314 0.00000 Uiso 1.00							N3 N 0.01101 0.48912 0.33096 0.00000 Uiso 1.00
C4 C 0.15121 -0.31058 0.56753 0.00000 Uiso 1.00							C4 C 0.15256 -0.30499 0.57010 0.00000 Uiso 1.00							N4 N 0.19074 0.49166 0.32002 0.00000 Uiso 1.00
C5 C 0.13918 -0.36734 0.56781 0.00000 Uiso 1.00							C5 C 0.14018 -0.36151 0.56916 0.00000 Uiso 1.00							C5 C 0.27293 0.51667 0.33168 0.00000 Uiso 1.00
C6 C 0.08197 -0.38586 0.56926 0.00000 Uiso 1.00							C6 C 0.08315 -0.37985 0.56997 0.00000 Uiso 1.00							C6 C 0.27236 0.59636 0.34753 0.00000 Uiso 1.00
N7 N 0.18808 -0.39662 0.56584 0.00000 Uiso 1.00							N7 N 0.18928 -0.39116 0.56676 0.00000 Uiso 1.00							N7 N 0.19140 0.62471 0.34884 0.00000 Uiso 1.00
N8 N 0.20762 -0.29995 0.56421 0.00000 Uiso 1.00							N8 N 0.20950 -0.29498 0.56783 0.00000 Uiso 1.00							C8 C 0.35357 0.63699 0.36282 0.00000 Uiso 1.00
Ni9 Ni 0.25559 -0.35862 0.56049 0.00000 Uiso 1.00							Co9 Co 0.25713 -0.35409 0.56357 0.00000 Uiso 1.00							C9 C 0.43178 0.58981 0.36604 0.00000 Uiso 1.00
N10 N 0.30365 -0.41730 0.55650 0.00000 Uiso 1.00							N10 N 0.30467 -0.41335 0.55927 0.00000 Uiso 1.00							C10 C 0.43028 0.51025 0.35112 0.00000 Uiso 1.00
N11 N 0.32279 -0.32060 0.55294 0.00000 Uiso 1.00							N11 N 0.32460 -0.31690 0.55761 0.00000 Uiso 1.00							C11 C 0.35134 0.47464 0.33222 0.00000 Uiso 1.00
C12 C 0.46156 -0.42448 0.53905 0.00000 Uiso 1.00							C12 C 0.46286 -0.42163 0.54075 0.00000 Uiso 1.00							N12 N 0.51071 0.47979 0.35894 0.00000 Uiso 1.00
C13 C 0.47468 -0.36802 0.53644 0.00000 Uiso 1.00							C13 C 0.47625 -0.36544 0.53848 0.00000 Uiso 1.00							Ni13 Ni 0.60060 0.54467 0.38172 0.00000 Uiso 1.00
C14 C 0.42812 -0.33157 0.54013 0.00000 Uiso 1.00							C14 C 0.42988 -0.32862 0.54407 0.00000 Uiso 1.00							N14 N 0.51121 0.61403 0.38395 0.00000 Uiso 1.00
C15 C 0.37165 -0.34988 0.54750 0.00000 Uiso 1.00							C15 C 0.37357 -0.34668 0.55154 0.00000 Uiso 1.00							N15 N 0.69111 0.47729 0.36996 0.00000 Uiso 1.00
C16 C 0.35975 -0.40674 0.55007 0.00000 Uiso 1.00							C16 C 0.36120 -0.40335 0.55304 0.00000 Uiso 1.00							N16 N 0.69093 0.60992 0.40078 0.00000 Uiso 1.00
C17 C 0.40629 -0.44359 0.54582 0.00000 Uiso 1.00							C17 C 0.40733 -0.44036 0.54801 0.00000 Uiso 1.00							H17 H 0.01856 0.67540 0.37789 0.00000 Uiso 1.00
C18 C 0.53348 -0.35009 0.53303 0.00000 Uiso 1.00							C18 C 0.53469 -0.34749 0.53138 0.00000 Uiso 1.00							H18 H 0.01739 0.43450 0.31792 0.00000 Uiso 1.00
C19 C 0.54877 -0.29602 0.53712 0.00000 Uiso 1.00							C19 C 0.54982 -0.29333 0.52647 0.00000 Uiso 1.00							H19 H 0.18434 0.43612 0.31064 0.00000 Uiso 1.00
C20 C 0.60542 -0.27685 0.53995 0.00000 Uiso 1.00							C20 C 0.60650 -0.27430 0.52289 0.00000 Uiso 1.00							H20 H 0.18531 0.68089 0.36024 0.00000 Uiso 1.00
C21 C 0.65224 -0.31251 0.54083 0.00000 Uiso 1.00							C21 C 0.65309 -0.30994 0.52739 0.00000 Uiso 1.00							H21 H 0.26099 0.76277 0.38124 0.00000 Uiso 1.00
C22 C 0.64094 -0.36896 0.53713 0.00000 Uiso 1.00							C22 C 0.64149 -0.36626 0.53446 0.00000 Uiso 1.00							H22 H 0.35018 0.41528 0.32131 0.00000 Uiso 1.00
C23 C 0.58142 -0.39139 0.52746 0.00000 Uiso 1.00							C23 C 0.58231 -0.38864 0.52503 0.00000 Uiso 1.00							H23 H 0.51623 0.42431 0.34898 0.00000 Uiso 1.00
N24 N 0.68802 -0.39806 0.54190 0.00000 Uiso 1.00							N24 N 0.68845 -0.39470 0.54517 0.00000 Uiso 1.00							H24 H 0.51532 0.66986 0.39396 0.00000 Uiso 1.00
N25 N 0.70875 -0.30162 0.54630 0.00000 Uiso 1.00							N25 N 0.70993 -0.29919 0.53009 0.00000 Uiso 1.00							H25 H 0.68459 0.42320 0.35525 0.00000 Uiso 1.00
Ni26 Ni 0.75607 -0.36004 0.55127 0.00000 Uiso 1.00							Co26 Co 0.75745 -0.35621 0.54812 0.00000 Uiso 1.00							H26 H 0.68189 0.66368 0.41755 0.00000 Uiso 1.00
N27 N 0.80430 -0.41837 0.55628 0.00000 Uiso 1.00							N27 N 0.80577 -0.41333 0.56414 0.00000 Uiso 1.00							C27 C 0.77291 0.50637 0.36776 0.00000 Uiso 1.00
N28 N 0.82310 -0.32157 0.56001 0.00000 Uiso 1.00							N28 N 0.82506 -0.31760 0.54801 0.00000 Uiso 1.00							C28 C 0.85163 0.47042 0.34927 0.00000 Uiso 1.00
C29 C 0.96273 -0.42423 0.56991 0.00000 Uiso 1.00							C29 C 0.96408 -0.41726 0.58434 0.00000 Uiso 1.00							C29 C 0.92994 0.51242 0.34846 0.00000 Uiso 1.00
C30 C 0.97559 -0.36785 0.56950 0.00000 Uiso 1.00							C30 C 0.97702 -0.36181 0.57242 0.00000 Uiso 1.00							C30 C 0.93010 0.59181 0.36792 0.00000 Uiso 1.00
C31 C 0.92919 -0.33177 0.56693 0.00000 Uiso 1.00							C31 C 0.93089 -0.32661 0.56042 0.00000 Uiso 1.00							C31 C 0.85188 0.62706 0.38880 0.00000 Uiso 1.00
C32 C 0.87208 -0.35055 0.56335 0.00000 Uiso 1.00							C32 C 0.87392 -0.34560 0.55918 0.00000 Uiso 1.00							C32 C 0.77275 0.58583 0.38720 0.00000 Uiso 1.00
C33 C 0.86053 -0.40742 0.56219 0.00000 Uiso 1.00							C33 C 0.86216 -0.40187 0.56942 0.00000 Uiso 1.00							H33 H 0.85174 0.41207 0.33453 0.00000 Uiso 1.00
C34 C 0.90730 -0.44382 0.56667 0.00000 Uiso 1.00							C34 C 0.90854 -0.43707 0.58296 0.00000 Uiso 1.00							H34 H 0.85182 0.68555 0.40307 0.00000 Uiso 1.00
H35 H 0.93602 -0.28866 0.56665 0.00000 Uiso 1.00							H35 H 0.93823 -0.28433 0.55017 0.00000 Uiso 1.00							O35 O 0.28134 0.44038 0.49296 0.00000 Uiso 1.00
H36 H 0.99777 -0.45308 0.57273 0.00000 Uiso 1.00							H36 H 0.99895 -0.44495 0.59575 0.00000 Uiso 1.00							O36 O 0.56111 0.62547 0.55095 0.00000 Uiso 1.00
H37 H 0.89918 -0.48683 0.56678 0.00000 Uiso 1.00							H37 H 0.90012 -0.47939 0.59225 0.00000 Uiso 1.00							O37 O 0.10223 0.64756 0.51153 0.00000 Uiso 1.00
H38 H 0.61309 -0.23391 0.54356 0.00000 Uiso 1.00							H38 H 0.61439 -0.23138 0.51913 0.00000 Uiso 1.00							N38 N 0.41286 0.66756 0.53779 0.00000 Uiso 1.00
H39 H 0.51484 -0.26598 0.54006 0.00000 Uiso 1.00							H39 H 0.51575 -0.26336 0.52657 0.00000 Uiso 1.00							N39 N 0.43919 0.54777 0.52514 0.00000 Uiso 1.00
H40 H 0.57497 -0.42320 0.56514 0.00000 Uiso 1.00							H40 H 0.57565 -0.42341 0.55773 0.00000 Uiso 1.00							N40 N 0.25295 0.66958 0.52387 0.00000 Uiso 1.00
H41 H 0.49645 -0.45348 0.53673 0.00000 Uiso 1.00							H41 H 0.49738 -0.45091 0.53635 0.00000 Uiso 1.00							N41 N 0.19586 0.54776 0.50112 0.00000 Uiso 1.00
H42 H 0.43528 -0.28853 0.53850 0.00000 Uiso 1.00							H42 H 0.43744 -0.28562 0.54379 0.00000 Uiso 1.00							C42 C 0.33112 0.63494 0.52475 0.00000 Uiso 1.00
H43 H 0.39793 -0.48651 0.54831 0.00000 Uiso 1.00							H43 H 0.39863 -0.48327 0.54935 0.00000 Uiso 1.00							C43 C 0.34871 0.55910 0.51439 0.00000 Uiso 1.00
H44 H 0.07496 -0.42894 0.56870 0.00000 Uiso 1.00							H44 H 0.07576 -0.42286 0.56749 0.00000 Uiso 1.00							C44 C 0.27705 0.50907 0.50212 0.00000 Uiso 1.00
H45 H 0.11286 -0.23097 0.57054 0.00000 Uiso 1.00							H45 H 0.11470 -0.22530 0.57459 0.00000 Uiso 1.00							C45 C 0.48049 0.61457 0.53935 0.00000 Uiso 1.00
H46 H 0.21971 -0.26062 0.56371 0.00000 Uiso 1.00							H46 H 0.22113 -0.25547 0.56821 0.00000 Uiso 1.00							C46 C 0.18077 0.62437 0.51223 0.00000 Uiso 1.00
H47 H 0.18359 -0.43730 0.56538 0.00000 Uiso 1.00							H47 H 0.18347 -0.43175 0.56567 0.00000 Uiso 1.00							H47 H 0.14017 0.51693 0.49185 0.00000 Uiso 1.00
H48 H 0.32706 -0.27996 0.55145 0.00000 Uiso 1.00							H48 H 0.33038 -0.27631 0.55676 0.00000 Uiso 1.00							H48 H 0.47327 0.49956 0.51838 0.00000 Uiso 1.00
H49 H 0.29173 -0.45664 0.55854 0.00000 Uiso 1.00							H49 H 0.29309 -0.45287 0.56035 0.00000 Uiso 1.00							H49 H 0.42272 0.72186 0.54974 0.00000 Uiso 1.00
H50 H 0.72045 -0.26303 0.55884 0.00000 Uiso 1.00							H50 H 0.72104 -0.25956 0.53014 0.00000 Uiso 1.00							O50 O 0.35664 0.56356 0.68324 0.00000 Uiso 1.00
H51 H 0.68349 -0.43879 0.53956 0.00000 Uiso 1.00							H51 H 0.68251 -0.43500 0.55146 0.00000 Uiso 1.00							H51 H 0.39249 0.52740 0.65898 0.00000 Uiso 1.00
H52 H 0.82684 -0.28086 0.56046 0.00000 Uiso 1.00							H52 H 0.82967 -0.27719 0.54181 0.00000 Uiso 1.00							H52 H 0.29648 0.55427 0.66700 0.00000 Uiso 1.00
H53 H 0.79274 -0.45784 0.55523 0.00000 Uiso 1.00							H53 H 0.79485 -0.45265 0.57103 0.00000 Uiso 1.00							O53 O 0.62166 0.73991 0.47024 0.00000 Uiso 1.00
H54 H 1.01398 0.73571 0.57272 0.00000 Uiso 1.00							H54 H 1.01533 0.74172 0.57724 0.00000 Uiso 1.00							H54 H 0.66341 0.77298 0.49273 0.00000 Uiso 1.00
O55 O 0.61139 0.62658 0.86684 0.00000 Uiso 1.00							O55 O 0.59704 0.65367 0.86693 0.00000 Uiso 1.00							H55 H 0.60426 0.70352 0.50515 0.00000 Uiso 1.00
H56 H 0.62100 0.62572 0.81940 0.00000 Uiso 1.00							H56 H 0.62277 0.63629 0.83518 0.00000 Uiso 1.00							H56 H 0.19473 1.80783 0.33791 0.00000 Uiso 1.00
H57 H 0.57040 0.63494 0.86725 0.00000 Uiso 1.00							H57 H 0.56240 0.63173 0.86503 0.00000 Uiso 1.00							O57 O 0.35800 1.70614 0.37421 0.00000 Uiso 1.00
O58 O 0.56008 0.55836 0.68347 0.00000 Uiso 1.00							O58 O 0.54288 0.54331 0.70240 0.00000 Uiso 1.00							O58 O 0.19863 1.78146 0.38039 0.00000 Uiso 1.00
O59 O 0.73105 0.70897 0.71232 0.00000 Uiso 1.00							O59 O 0.72911 0.67824 0.69780 0.00000 Uiso 1.00							loop_
O60 O 0.43191 0.69807 0.71259 0.00000 Uiso 1.00							O60 O 0.43071 0.69604 0.70935 0.00000 Uiso 1.00							_geom_bond_atom_site_label_1
N61 N 0.63225 0.73205 0.71609 0.00000 Uiso 1.00							N61 N 0.63344 0.71131 0.69881 0.00000 Uiso 1.00							_geom_bond_atom_site_label_2
N62 N 0.65769 0.64460 0.70437 0.00000 Uiso 1.00							N62 N 0.64885 0.62141 0.70228 0.00000 Uiso 1.00							_geom_bond_distance
N63 N 0.52887 0.71834 0.71327 0.00000 Uiso 1.00							N63 N 0.52908 0.70720 0.70127 0.00000 Uiso 1.00							_geom_bond_site_symmetry_2
N64 N 0.49835 0.63010 0.69996 0.00000 Uiso 1.00							N64 N 0.48924 0.62151 0.70490 0.00000 Uiso 1.00							_ccdc_geom_bond_type
C65 C 0.58510 0.70119 0.71102 0.00000 Uiso 1.00							C65 C 0.58317 0.68486 0.69957 0.00000 Uiso 1.00							N1 Ni2 1.836 . S
C66 C 0.59765 0.64677 0.70244 0.00000 Uiso 1.00							C66 C 0.58972 0.62906 0.70024 0.00000 Uiso 1.00							N1 H17 1.022 . S
C67 C 0.55440 0.60747 0.69453 0.00000 Uiso 1.00							C67 C 0.54240 0.59338 0.70254 0.00000 Uiso 1.00							N1 C30 1.334 1_455 S
C68 C 0.67825 0.69696 0.71103 0.00000 Uiso 1.00							C68 C 0.67528 0.67176 0.69954 0.00000 Uiso 1.00							Ni2 N3 1.835 . S
C69 C 0.48281 0.68316 0.70889 0.00000 Uiso 1.00							C69 C 0.47962 0.67629 0.70551 0.00000 Uiso 1.00							Ni2 N4 1.835 . S
H70 H 0.46481 0.60407 0.69488 0.00000 Uiso 1.00							H70 H 0.45299 0.59848 0.70578 0.00000 Uiso 1.00							Ni2 N7 1.827 . S
H71 H 0.68261 0.61278 0.69153 0.00000 Uiso 1.00							H71 H 0.67007 0.58600 0.69846 0.00000 Uiso 1.00							N3 H18 1.022 . S
H72 H 0.62778 0.60693 0.39813 0.00000 Uiso 1.00							H72 H 0.64505 0.55988 0.42070 0.00000 Uiso 1.00							N3 C29 1.333 1_455 D
H73 H 0.51949 0.75769 0.72077 0.00000 Uiso 1.00							H73 H 0.52399 0.74766 0.70199 0.00000 Uiso 1.00							N4 C5 1.333 . D
O74 O 0.57880 0.57769 0.46601 0.00000 Uiso 1.00							O74 O 0.57640 0.59273 0.45503 0.00000 Uiso 1.00							N4 H19 1.022 . S
O75 O 0.58748 0.61490 0.40938 0.00000 Uiso 1.00							O75 O 0.61293 0.54487 0.44660 0.00000 Uiso 1.00							C5 C6 1.469 . S
O76 O 0.74560 0.79122 0.62521 0.00000 Uiso 1.00							O76 O 0.75789 0.77824 0.64917 0.00000 Uiso 1.00							C5 C11 1.398 . S
H77 H 0.71274 0.81470 0.63277 0.00000 Uiso 1.00							H77 H 0.72131 0.79714 0.65238 0.00000 Uiso 1.00							C6 N7 1.318 . D
H78 H 0.74086 0.76295 0.66031 0.00000 Uiso 1.00							H78 H 0.74765 0.74164 0.66493 0.00000 Uiso 1.00							C6 C8 1.453 . S
loop_							loop_							N7 H20 1.041 . S
_geom_bond_atom_site_label_1							_geom_bond_atom_site_label_1							C8 C9 1.450 . S
_geom_bond_atom_site_label_2							_geom_bond_atom_site_label_2							C8 O57 1.267 1_545 D
_geom_bond_distance							_geom_bond_distance							C9 C10 1.463 . S
_geom_bond_site_symmetry_2							_geom_bond_site_symmetry_2							C9 N14 1.318 . D
_ccdc_geom_bond_type							_ccdc_geom_bond_type							C10 C11 1.398 . D
C1 C6 1.404 . D							C1 C6 1.409 . D							C10 N12 1.334 . S
C1 C2 1.441 . S							C1 C2 1.435 . S							C11 H22 1.091 . S
C1 C30 1.468 1_455 S							C1 C30 1.465 1_455 S							N12 Ni13 1.841 . S
C2 C3 1.378 . D							C2 C3 1.382 . D							N12 H23 1.022 . S
C2 H54 1.088 1_445 S							C2 H54 1.089 1_445 S							Ni13 N14 1.833 . S
C3 H45 1.092 . S							C3 H45 1.092 . S							Ni13 N16 1.833 . S
C3 C4 1.419 . S							C3 C4 1.416 . S							Ni13 N15 1.836 . S
C4 N8 1.337 . D							C4 N8 1.345 . D							N14 H24 1.027 . S
C4 C5 1.446 . S							C4 C5 1.442 . S							N15 H25 1.022 . S
C5 N7 1.351 . D							C5 N7 1.360 . D							N15 C27 1.335 . S
C5 C6 1.406 . S							C5 C6 1.400 . S							N16 H26 1.033 . S
C6 H44 1.089 . S							C6 H44 1.090 . S							N16 C32 1.330 . D
N7 H47 1.022 . S							N7 H47 1.024 . S							H21 O58 0.994 1_545 S
N7 Ni9 1.835 . S							N7 Co9 1.828 . S							C27 C28 1.396 . D
N8 H46 1.022 . S							N8 H46 1.024 . S							C27 C32 1.482 . S
N8 Ni9 1.843 . S							N8 Co9 1.847 . S							C28 C29 1.397 . S
Ni9 N10 1.844 . S							Co9 N10 1.849 . S							C28 H33 1.091 . S
Ni9 N11 1.832 . S							Co9 N11 1.825 . S							C29 C30 1.481 . S
N10 C16 1.334 . D							N10 C16 1.341 . D							C29 N3 1.333 1_655 D
N10 H49 1.023 . S							N10 H49 1.024 . S							C30 C31 1.398 . D
N11 H48 1.021 . S							N11 H48 1.024 . S							C30 N1 1.334 1_655 S
N11 C15 1.354 . S							N11 C15 1.364 . S							C31 C32 1.400 . S
C12 C13 1.445 . S							C12 C13 1.440 . S							C31 H34 1.091 . S
C12 C17 1.375 . D							C12 C17 1.379 . D							O35 C44 1.252 . D
C12 H41 1.088 . S							C12 H41 1.088 . S							O36 C45 1.247 . D
C13 C18 1.438 . D							C13 C18 1.435 . D							O37 C46 1.250 . S
C13 C14 1.415 . S							C13 C14 1.420 . S							N38 C42 1.384 . S
C14 H42 1.089 . S							C14 H42 1.089 . S							N38 C45 1.393 . S
C14 C15 1.396 . D							C14 C15 1.390 . D							N38 H49 1.017 . S
C15 C16 1.449 . S							C15 C16 1.446 . S							N39 C43 1.389 . S
C16 C17 1.422 . S							C16 C17 1.418 . S							N39 C45 1.382 . S
C17 H43 1.091 . S							C17 H43 1.092 . S							N39 H48 1.016 . S
C18 C23 1.522 . S							C18 C23 1.515 . S							N40 C42 1.328 . S
C18 C19 1.400 . S							C18 C19 1.402 . S							N40 C46 1.374 . D
C19 H39 1.089 . S							C19 H39 1.089 . S							N41 C44 1.403 . S
C19 C20 1.400 . D							C19 C20 1.400 . D							N41 C46 1.415 . S
C20 C21 1.405 . S							C20 C21 1.404 . S							N41 H47 1.020 . S
C20 H38 1.091 . S							C20 H38 1.091 . S							C42 C43 1.406 . D
C21 N25 1.343 . D							C21 N25 1.347 . D							C43 C44 1.424 . S
C21 C22 1.437 . S							C21 C22 1.440 . S							O50 H51 0.974 . S
C22 N24 1.316 . D							C22 N24 1.319 . D							O50 H52 0.974 . S
C22 C23 1.503 . S							C22 C23 1.495 . S							O53 H54 0.974 . S
C23 H40 1.106 . S							C23 H40 1.099 . S							O53 H55 0.992 . S
C23 O74 1.453 1_545 S							C23 O74 1.482 1_545 S							H56 O58 0.975 . S
N24 Ni26 1.852 . S							N24 Co26 1.869 . S							O57 C8 1.267 1_565 D
N24 H51 1.025 . S							N24 H51 1.025 . S							O58 H21 0.994 1_565 S
N25 H50 1.033 . S							N25 H50 1.024 . S
N25 Ni26 1.830 . S							N25 Co26 1.838 . S
Ni26 N28 1.837 . S							Co26 N28 1.842 . S
Ni26 N27 1.841 . S							Co26 N27 1.844 . S
N27 C33 1.338 . D							N27 C33 1.343 . D
N27 H53 1.023 . S							N27 H53 1.024 . S
N28 H52 1.021 . S							N28 H52 1.023 . S
N28 C32 1.349 . D							N28 C32 1.351 . D
C29 C30 1.441 . S							C29 C30 1.438 . S
C29 H36 1.088 . S							C29 H36 1.089 . S
C29 C34 1.377 . D							C29 C34 1.381 . D
C30 C31 1.405 . D							C30 C31 1.406 . D
C30 C1 1.468 1_655 S							C30 C1 1.465 1_655 S
C31 H35 1.089 . S							C31 H35 1.090 . S
C31 C32 1.407 . S							C31 C32 1.405 . S
C32 C33 1.447 . S							C32 C33 1.447 . S
C33 C34 1.419 . S							C33 C34 1.416 . S
C34 H37 1.092 . S							C34 H37 1.092 . S
H54 C2 1.088 1_665 S							H54 C2 1.089 1_665 S
O55 H57 0.974 . S							O55 H57 0.974 . S
O55 H56 0.975 . S							O55 H56 0.974 . S
O58 C67 1.254 . D							O58 C67 1.252 . D
O59 C68 1.261 . D							O59 C68 1.260 . D
O60 C69 1.241 . D							O60 C69 1.240 . D
N61 C68 1.385 . S							N61 C68 1.386 . S
N61 C65 1.342 . D							N61 C65 1.341 . D
N62 C66 1.394 . D							N62 C66 1.386 . D
N62 H71 1.016 . S							N62 H71 1.016 . S
N62 C68 1.400 . S							N62 C68 1.401 . S
N63 C65 1.374 . S							N63 C65 1.374 . S
N63 C69 1.387 . S							N63 C69 1.386 . S
N63 H73 1.019 . S							N63 H73 1.018 . S
N64 C67 1.422 . S							N64 C67 1.421 . S
N64 H70 1.019 . S							N64 H70 1.020 . S
N64 C69 1.386 . S							N64 C69 1.387 . S
C65 C66 1.402 . S							C65 C66 1.403 . S
C66 C67 1.413 . S							C66 C67 1.415 . S
H72 O75 0.982 . S							H72 O75 0.982 . S
O74 O75 1.479 . S							O74 O75 1.476 . S
O74 C23 1.453 1_565 S							O74 C23 1.482 1_565 S
O76 H77 0.974 . S							O76 H77 0.973 . S
O76 H78 1.002 . S							O76 H78 0.996 . S

## Sheet: Fig. 4b_step 4
Ni-DAB							Co-DAB
data_4.DAB_UA_H2O2							data_4.DAB_UA_H2O2_H2O
_audit_creation_date 2024-06-23							_audit_creation_date 2024-06-23
_audit_creation_method							_audit_creation_method
_symmetry_space_group_name_H-M 'P1'							_symmetry_space_group_name_H-M 'P1'
_symmetry_Int_Tables_number 1							_symmetry_Int_Tables_number 1
_symmetry_cell_setting triclinic							_symmetry_cell_setting triclinic
loop_							loop_
_symmetry_equiv_pos_as_xyz							_symmetry_equiv_pos_as_xyz
x,y,z							x,y,z
_cell_length_a 23.2000							_cell_length_a 23.2000
_cell_length_b 25.0000							_cell_length_b 25.0000
_cell_length_c 20.0000							_cell_length_c 20.0000
_cell_angle_alpha 90.0000							_cell_angle_alpha 90.0000
_cell_angle_beta 90.0000							_cell_angle_beta 90.0000
_cell_angle_gamma 90.0000							_cell_angle_gamma 90.0000
loop_							loop_
_atom_site_label							_atom_site_label
_atom_site_type_symbol							_atom_site_type_symbol
_atom_site_fract_x							_atom_site_fract_x
_atom_site_fract_y							_atom_site_fract_y
_atom_site_fract_z							_atom_site_fract_z
_atom_site_U_iso_or_equiv							_atom_site_U_iso_or_equiv
_atom_site_adp_type							_atom_site_adp_type
_atom_site_occupancy							_atom_site_occupancy
C1 C 0.03315 -0.33997 0.57129 0.00000 Uiso 1.00							C1 C 0.03341 -0.33929 0.57600 0.00000 Uiso 1.00
C2 C 0.04673 -0.28396 0.57250 0.00000 Uiso 1.00							C2 C 0.04720 -0.28369 0.58054 0.00000 Uiso 1.00
C3 C 0.10276 -0.26517 0.57135 0.00000 Uiso 1.00							C3 C 0.10347 -0.26511 0.57811 0.00000 Uiso 1.00
C4 C 0.14898 -0.30214 0.56850 0.00000 Uiso 1.00							C4 C 0.14913 -0.30204 0.57066 0.00000 Uiso 1.00
C5 C 0.13641 -0.35867 0.56796 0.00000 Uiso 1.00							C5 C 0.13623 -0.35820 0.56625 0.00000 Uiso 1.00
C6 C 0.07895 -0.37666 0.56893 0.00000 Uiso 1.00							C6 C 0.07896 -0.37604 0.56878 0.00000 Uiso 1.00
N7 N 0.18512 -0.38846 0.56589 0.00000 Uiso 1.00							N7 N 0.18496 -0.38821 0.55943 0.00000 Uiso 1.00
N8 N 0.20591 -0.29211 0.56625 0.00000 Uiso 1.00							N8 N 0.20644 -0.29224 0.56664 0.00000 Uiso 1.00
Ni9 Ni 0.25309 -0.35104 0.56291 0.00000 Uiso 1.00							Co9 Co 0.25312 -0.35121 0.55720 0.00000 Uiso 1.00
N10 N 0.30042 -0.40993 0.55929 0.00000 Uiso 1.00							N10 N 0.30027 -0.41014 0.54866 0.00000 Uiso 1.00
N11 N 0.32087 -0.31348 0.55850 0.00000 Uiso 1.00							N11 N 0.32099 -0.31395 0.55440 0.00000 Uiso 1.00
C12 C 0.45944 -0.41738 0.54668 0.00000 Uiso 1.00							C12 C 0.45991 -0.41769 0.53916 0.00000 Uiso 1.00
C13 C 0.47271 -0.36127 0.54617 0.00000 Uiso 1.00							C13 C 0.47304 -0.36190 0.54202 0.00000 Uiso 1.00
C14 C 0.42667 -0.32490 0.54893 0.00000 Uiso 1.00							C14 C 0.42696 -0.32548 0.54663 0.00000 Uiso 1.00
C15 C 0.36953 -0.34315 0.55378 0.00000 Uiso 1.00							C15 C 0.36995 -0.34375 0.54857 0.00000 Uiso 1.00
C16 C 0.35721 -0.39971 0.55500 0.00000 Uiso 1.00							C16 C 0.35757 -0.40004 0.54567 0.00000 Uiso 1.00
C17 C 0.40363 -0.43646 0.55139 0.00000 Uiso 1.00							C17 C 0.40377 -0.43671 0.54076 0.00000 Uiso 1.00
C18 C 0.53273 -0.34260 0.54418 0.00000 Uiso 1.00							C18 C 0.53296 -0.34309 0.54180 0.00000 Uiso 1.00
C19 C 0.54583 -0.28775 0.53027 0.00000 Uiso 1.00							C19 C 0.54602 -0.28827 0.52894 0.00000 Uiso 1.00
C20 C 0.60175 -0.26853 0.52783 0.00000 Uiso 1.00							C20 C 0.60196 -0.26863 0.52954 0.00000 Uiso 1.00
C21 C 0.64861 -0.30370 0.53833 0.00000 Uiso 1.00							C21 C 0.64835 -0.30359 0.54261 0.00000 Uiso 1.00
C22 C 0.63684 -0.35930 0.55215 0.00000 Uiso 1.00							C22 C 0.63643 -0.35900 0.55638 0.00000 Uiso 1.00
C23 C 0.57937 -0.37759 0.55609 0.00000 Uiso 1.00							C23 C 0.57940 -0.37803 0.55560 0.00000 Uiso 1.00
N24 N 0.68570 -0.38794 0.55927 0.00000 Uiso 1.00							N24 N 0.68545 -0.38716 0.56853 0.00000 Uiso 1.00
N25 N 0.70538 -0.29319 0.53520 0.00000 Uiso 1.00							N25 N 0.70538 -0.29259 0.54414 0.00000 Uiso 1.00
Ni26 Ni 0.75331 -0.35039 0.55110 0.00000 Uiso 1.00							Co26 Co 0.75317 -0.34953 0.56246 0.00000 Uiso 1.00
N27 N 0.80062 -0.40724 0.57036 0.00000 Uiso 1.00							N27 N 0.80069 -0.40630 0.58176 0.00000 Uiso 1.00
N28 N 0.82130 -0.31315 0.54424 0.00000 Uiso 1.00							N28 N 0.82091 -0.31231 0.55525 0.00000 Uiso 1.00
C29 C 0.95902 -0.41229 0.58888 0.00000 Uiso 1.00							C29 C 0.95989 -0.41167 0.59547 0.00000 Uiso 1.00
C30 C 0.97276 -0.35787 0.57209 0.00000 Uiso 1.00							C30 C 0.97317 -0.35737 0.57891 0.00000 Uiso 1.00
C31 C 0.92723 -0.32300 0.55661 0.00000 Uiso 1.00							C31 C 0.92719 -0.32228 0.56521 0.00000 Uiso 1.00
C32 C 0.86983 -0.34123 0.55738 0.00000 Uiso 1.00							C32 C 0.87005 -0.34058 0.56725 0.00000 Uiso 1.00
C33 C 0.85723 -0.39640 0.57315 0.00000 Uiso 1.00							C33 C 0.85775 -0.39562 0.58296 0.00000 Uiso 1.00
C34 C 0.90317 -0.43142 0.58940 0.00000 Uiso 1.00							C34 C 0.90385 -0.43073 0.59741 0.00000 Uiso 1.00
H35 H 0.93526 -0.28151 0.54251 0.00000 Uiso 1.00							H35 H 0.93510 -0.28073 0.55126 0.00000 Uiso 1.00
H36 H 0.99355 -0.43949 0.60327 0.00000 Uiso 1.00							H36 H 0.99477 -0.43906 0.60820 0.00000 Uiso 1.00
H37 H 0.89415 -0.47293 0.60288 0.00000 Uiso 1.00							H37 H 0.89511 -0.47234 0.61065 0.00000 Uiso 1.00
H38 H 0.60998 -0.22656 0.51612 0.00000 Uiso 1.00							H38 H 0.61036 -0.22650 0.51888 0.00000 Uiso 1.00
H39 H 0.51088 -0.25987 0.51987 0.00000 Uiso 1.00							H39 H 0.51124 -0.26058 0.51705 0.00000 Uiso 1.00
H40 H 0.57198 -0.41944 0.56889 0.00000 Uiso 1.00							H40 H 0.57199 -0.42000 0.56787 0.00000 Uiso 1.00
H41 H 0.49404 -0.44648 0.54116 0.00000 Uiso 1.00							H41 H 0.49478 -0.44666 0.53441 0.00000 Uiso 1.00
H42 H 0.43415 -0.28187 0.55021 0.00000 Uiso 1.00							H42 H 0.43472 -0.28265 0.55108 0.00000 Uiso 1.00
H43 H 0.39520 -0.47945 0.55116 0.00000 Uiso 1.00							H43 H 0.39516 -0.47959 0.53798 0.00000 Uiso 1.00
H44 H 0.07111 -0.41964 0.56667 0.00000 Uiso 1.00							H44 H 0.07057 -0.41876 0.56366 0.00000 Uiso 1.00
H45 H 0.11158 -0.22226 0.57258 0.00000 Uiso 1.00							H45 H 0.11265 -0.22241 0.58235 0.00000 Uiso 1.00
H46 H 0.21836 -0.25290 0.56654 0.00000 Uiso 1.00							H46 H 0.21850 -0.25293 0.56958 0.00000 Uiso 1.00
H47 H 0.18023 -0.42907 0.56503 0.00000 Uiso 1.00							H47 H 0.17881 -0.42864 0.55609 0.00000 Uiso 1.00
H48 H 0.32569 -0.27287 0.55775 0.00000 Uiso 1.00							H48 H 0.32685 -0.27344 0.55703 0.00000 Uiso 1.00
H49 H 0.28826 -0.44921 0.56035 0.00000 Uiso 1.00							H49 H 0.28858 -0.44959 0.54700 0.00000 Uiso 1.00
H50 H 0.71726 -0.25436 0.52688 0.00000 Uiso 1.00							H50 H 0.71652 -0.25353 0.53604 0.00000 Uiso 1.00
H51 H 0.68140 -0.42770 0.56972 0.00000 Uiso 1.00							H51 H 0.67993 -0.42673 0.57980 0.00000 Uiso 1.00
H52 H 0.82622 -0.27361 0.53264 0.00000 Uiso 1.00							H52 H 0.82647 -0.27277 0.54371 0.00000 Uiso 1.00
H53 H 0.78825 -0.44525 0.58245 0.00000 Uiso 1.00							H53 H 0.78905 -0.44463 0.59357 0.00000 Uiso 1.00
H54 H 1.01190 0.74517 0.57583 0.00000 Uiso 1.00							H54 H 1.01264 0.74531 0.58768 0.00000 Uiso 1.00
O55 O 0.56049 0.53846 0.69472 0.00000 Uiso 1.00							O55 O 0.54595 0.54093 0.69898 0.00000 Uiso 1.00
O56 O 0.74758 0.65847 0.71983 0.00000 Uiso 1.00							O56 O 0.74785 0.63565 0.73704 0.00000 Uiso 1.00
O57 O 0.45408 0.69325 0.70683 0.00000 Uiso 1.00							O57 O 0.46437 0.70851 0.69753 0.00000 Uiso 1.00
N58 N 0.65528 0.69775 0.71486 0.00000 Uiso 1.00							N58 N 0.66330 0.68611 0.71970 0.00000 Uiso 1.00
N59 N 0.66412 0.60617 0.72507 0.00000 Uiso 1.00							N59 N 0.65714 0.59477 0.73564 0.00000 Uiso 1.00
N60 N 0.55247 0.70027 0.71677 0.00000 Uiso 1.00							N60 N 0.56220 0.70241 0.71337 0.00000 Uiso 1.00
N61 N 0.50728 0.61567 0.70590 0.00000 Uiso 1.00							N61 N 0.50449 0.62451 0.70444 0.00000 Uiso 1.00
C62 C 0.60465 0.67658 0.72250 0.00000 Uiso 1.00							C62 C 0.60960 0.67225 0.72470 0.00000 Uiso 1.00
C63 C 0.60627 0.61787 0.74278 0.00000 Uiso 1.00							C63 C 0.60082 0.61479 0.74806 0.00000 Uiso 1.00
C64 C 0.55770 0.58581 0.71009 0.00000 Uiso 1.00							C64 C 0.54957 0.58849 0.71288 0.00000 Uiso 1.00
C65 C 0.69511 0.65400 0.72056 0.00000 Uiso 1.00							C65 C 0.69543 0.63805 0.73198 0.00000 Uiso 1.00
C66 C 0.50107 0.67126 0.71036 0.00000 Uiso 1.00							C66 C 0.50707 0.68051 0.70535 0.00000 Uiso 1.00
H67 H 0.47031 0.59574 0.69342 0.00000 Uiso 1.00							H67 H 0.46553 0.60924 0.69004 0.00000 Uiso 1.00
H68 H 0.68390 0.57241 0.74188 0.00000 Uiso 1.00							H68 H 0.67040 0.56017 0.75770 0.00000 Uiso 1.00
H69 H 0.57509 0.50488 0.44069 0.00000 Uiso 1.00							H69 H 0.52619 0.55566 0.39266 0.00000 Uiso 1.00
H70 H 0.54900 0.74075 0.71103 0.00000 Uiso 1.00							H70 H 0.56558 0.74265 0.70539 0.00000 Uiso 1.00
O71 O 0.59218 0.57709 0.41543 0.00000 Uiso 1.00							O71 O 0.59925 0.58902 0.40870 0.00000 Uiso 1.00
O72 O 0.54969 0.53428 0.42720 0.00000 Uiso 1.00							O72 O 0.54000 0.59179 0.38236 0.00000 Uiso 1.00
O73 O 0.59987 0.61279 0.81440 0.00000 Uiso 1.00							O73 O 0.58947 0.61330 0.81903 0.00000 Uiso 1.00
H74 H 0.58797 0.59756 0.45771 0.00000 Uiso 1.00							H74 H 0.59328 0.60414 0.45394 0.00000 Uiso 1.00
H75 H 0.55940 0.61703 0.82716 0.00000 Uiso 1.00							H75 H 0.54874 0.62077 0.82772 0.00000 Uiso 1.00
O76 O 0.69653 0.80280 0.74690 0.00000 Uiso 1.00							O76 O 0.70885 0.79111 0.68794 0.00000 Uiso 1.00
H77 H 0.72357 0.79440 0.78262 0.00000 Uiso 1.00							H77 H 0.70555 0.80733 0.73204 0.00000 Uiso 1.00
H78 H 0.68229 0.76726 0.73273 0.00000 Uiso 1.00							H78 H 0.69514 0.75417 0.69536 0.00000 Uiso 1.00
loop_							loop_
_geom_bond_atom_site_label_1							_geom_bond_atom_site_label_1
_geom_bond_atom_site_label_2							_geom_bond_atom_site_label_2
_geom_bond_distance							_geom_bond_distance
_geom_bond_site_symmetry_2							_geom_bond_site_symmetry_2
_ccdc_geom_bond_type							_ccdc_geom_bond_type
C1 C6 1.405 . D							C1 C6 1.408 . D
C1 C2 1.436 . S							C1 C2 1.429 . S
C1 C30 1.471 1_455 S							C1 C30 1.470 1_455 S
C2 C3 1.382 . D							C2 C3 1.386 . D
C2 H54 1.090 1_445 S							C2 H54 1.090 1_445 S
C3 H45 1.092 . S							C3 H45 1.092 . S
C3 C4 1.417 . S							C3 C4 1.413 . S
C4 N8 1.345 . D							C4 N8 1.354 . D
C4 C5 1.443 . S							C4 C5 1.438 . S
C5 N7 1.354 . D							C5 N7 1.364 . D
C5 C6 1.407 . S							C5 C6 1.402 . S
C6 H44 1.091 . S							C6 H44 1.090 . S
N7 H47 1.022 . S							N7 H47 1.023 . S
N7 Ni9 1.835 . S							N7 Co9 1.833 . S
N8 H46 1.022 . S							N8 H46 1.023 . S
N8 Ni9 1.837 . S							N8 Co9 1.839 . S
Ni9 N10 1.838 . S							Co9 N10 1.843 . S
Ni9 N11 1.834 . S							Co9 N11 1.830 . S
N10 C16 1.345 . D							N10 C16 1.354 . D
N10 H49 1.022 . S							N10 H49 1.023 . S
N11 H48 1.022 . S							N11 H48 1.023 . S
N11 C15 1.354 . D							N11 C15 1.364 . D
C12 C13 1.436 . S							C12 C13 1.429 . S
C12 C17 1.383 . D							C12 C17 1.387 . D
C12 H41 1.089 . S							C12 H41 1.090 . S
C13 C18 1.469 . S							C13 C18 1.468 . S
C13 C14 1.404 . D							C13 C14 1.407 . D
C14 H42 1.090 . S							C14 H42 1.089 . S
C14 C15 1.405 . S							C14 C15 1.400 . S
C15 C16 1.443 . S							C15 C16 1.437 . S
C16 C17 1.417 . S							C16 C17 1.414 . S
C17 H43 1.092 . S							C17 H43 1.092 . S
C18 C23 1.412 . D							C18 C23 1.414 . D
C18 C19 1.432 . S							C18 C19 1.427 . S
C19 H39 1.089 . S							C19 H39 1.090 . S
C19 C20 1.384 . D							C19 C20 1.387 . D
C20 C21 1.414 . S							C20 C21 1.411 . S
C20 H38 1.092 . S							C20 H38 1.092 . S
C21 N25 1.345 . D							C21 N25 1.352 . D
C21 C22 1.443 . S							C21 C22 1.439 . S
C22 N24 1.349 . D							C22 N24 1.359 . D
C22 C23 1.412 . S							C22 C23 1.406 . S
C23 H40 1.091 . S							C23 H40 1.091 . S
N24 H51 1.021 . S							N24 H51 1.023 . S
N24 Ni26 1.835 . S							N24 Co26 1.835 . S
N25 H50 1.023 . S							N25 H50 1.023 . S
N25 Ni26 1.839 . S							N25 Co26 1.841 . S
Ni26 N27 1.837 . S							Co26 N27 1.838 . S
Ni26 N28 1.837 . S							Co26 N28 1.832 . S
N27 C33 1.342 . D							N27 C33 1.351 . D
N27 H53 1.022 . S							N27 H53 1.023 . S
N28 H52 1.022 . S							N28 H52 1.023 . S
N28 C32 1.353 . D							N28 C32 1.363 . D
C29 C30 1.437 . S							C29 C30 1.431 . S
C29 C34 1.381 . D							C29 C34 1.385 . D
C29 H36 1.090 . S							C29 H36 1.090 . S
C30 C31 1.404 . D							C30 C31 1.408 . D
C30 C1 1.471 1_655 S							C30 C1 1.470 1_655 S
C31 H35 1.091 . S							C31 H35 1.091 . S
C31 C32 1.408 . S							C31 C32 1.403 . S
C32 C33 1.445 . S							C32 C33 1.440 . S
C33 C34 1.417 . S							C33 C34 1.413 . S
C34 H37 1.092 . S							C34 H37 1.092 . S
H54 C2 1.090 1_665 S							H54 C2 1.090 1_665 S
O55 C64 1.225 . D							O55 C64 1.224 . D
O56 C65 1.222 . D							O56 C65 1.222 . D
O57 C66 1.223 . D							O57 C66 1.223 . D
N58 C62 1.297 . D							N58 C62 1.297 . D
N58 C65 1.436 . S							N58 C65 1.435 . S
N59 C63 1.419 . S							N59 C63 1.421 . S
N59 C65 1.398 . S							N59 C65 1.402 . S
N59 H68 1.018 . S							N59 H68 1.019 . S
N60 C62 1.353 . S							N60 C62 1.353 . S
N60 C66 1.402 . S							N60 C66 1.400 . S
N60 H70 1.022 . S							N60 H70 1.022 . S
N61 C64 1.390 . S							N61 C64 1.391 . S
N61 C66 1.400 . S							N61 C66 1.401 . S
N61 H67 1.023 . S							N61 H67 1.022 . S
C62 C63 1.523 . S							C62 C63 1.524 . S
C63 C64 1.529 . S							C63 C64 1.530 . S
C63 O73 1.446 . S							C63 O73 1.444 . S
H69 O72 0.980 . S							H69 O72 0.980 . S
O71 O72 1.474 . S							O71 O72 1.474 . S
O71 H74 0.993 . S							O71 H74 0.990 . S
O73 H75 0.979 . S							O73 H75 0.979 . S
O76 H77 0.974 . S							O76 H77 0.974 . S
O76 H78 0.989 . S							O76 H78 0.988 . S

[truncated: 1 more sheets: Fig. 4b_step 5]
